# Supplementary material for: Genomic analysis of Ralstonia pickettii reveals the genetic features for potential pathogenicity and adaptive evolution in drinking water
Source: Front Microbiol. 2024 Feb 2;14:1272636. doi: 10.3389/fmicb.2023.1272636 (PMC10869594; doi:10.3389/fmicb.2023.1272636)
Supplement: SUPPLEMENTARY TABLE S1 — Detailed strain-information and genetic characteristics of the strains in this study. [file Table_1.xlsx]

## Sheet: Table S1 (Figure 1)
Detailed strain-information and genetic characteristics of the strains in this study
GCA_ID	Species_NUM	BAPS（level1）	BAPS（level2）	Strain_NAME	Source	Location	isolated_date	GC%	Size(KB)	ORF_NUM
GCA_002849525.1	species12	5	10	52	water	China	2016	64.4345	5530053	5178
GCA_023712645.1	species68	4	9	MSL 336.2	Cleanroom	USA	2010	63.3538	5563662	5366
GCA_000372665.1	species72	4	9	OR214	highly contaminated subsurface sediments	USA	2010	63.4132	5480587	5243
GCA_018603815.1	species30	4	8	NCTR106	paperboard	USA	2011	63.8213	5271161	4980
GCA_001699815.1	species76	4	8	H2Cu5	hospital effluents	Portugal	2013	63.6954	5244364	4856
GCA_014142445.1	species14	4	7	s17	water	USA: International Space Station	2010	63.7641	5351535	5100
GCA_014142205.1	species9	4	7	s27	water	USA: International Space Station	2011	63.704	5534019	5311
GCA_014142265.1	species10	4	7	s26	water	USA: International Space Station	2010	63.7232	5494331	5255
GCA_014142545.1	species17	4	7	s11	water	USA: International Space Station	2010	63.702	5535820	5312
GCA_014142505.1	species15	4	7	s14	water	USA: International Space Station	2010	63.7047	5534060	5312
GCA_014142575.1	species18	4	7	s10	water	USA: International Space Station	2010	63.7673	5348194	5093
GCA_014142755.1	species27	4	7	s2	water	USA: International Space Station	2009	63.7013	5538224	5315
GCA_019642915.1	species55	4	7	110760020-1	NASA：Potable Water Dispenser (PWD) Ambient (bag) from International Space Station	USA	2011.02	63.7048	5535017	5242
GCA_019642995.1	species58	4	7	092160072-1	NASA：Potable Water Dispenser (PWD) Ambient (bag) from International Space Station	USA	2009.06	63.7005	5538813	5243
GCA_019642935.1	species57	4	7	110700041-2	NASA：Potable Water Dispenser (PWD) Ambient (bag) from International Space Station	USA	2010.12	63.7225	5494920	5188
GCA_019643105.1	species61	4	7	102690001-2	NASA：Potable Water Dispenser (PWD) Ambient (bag) from International Space Station	USA	2010.07	63.763	5352779	5032
GCA_019643135.1	species62	4	7	101480038-1	NASA：Potable Water Dispenser (PWD) Ambient (bag) from International Space Station	USA	2010.05	63.7039	5534649	5241
GCA_019643195.1	species63	4	7	101120021-1	NASA：Potable Water Dispenser (PWD) Ambient (bag) from International Space Station	USA	2010.03	63.7012	5536409	5243
GCA_019643235.1	species65	4	7	100540015-2	NASA：Potable Water Dispenser (PWD) Ambient (bag) from International Space Station	USA	2010.12	63.7666	5348773	5028
GCA_014142725.1	species25	4	7	s1	water	USA: International Space Station	2009	63.7082	5614868	5432
GCA_014142515.1	species16	4	7	s13	water	USA: International Space Station	2010	63.7016	5537555	5313
GCA_019643215.1	species64	4	7	101480035-1	NASA：Potable Water Dispenser (PWD) Ambient (bag) from International Space Station	USA	2010.04	63.6997	5539325	5246
GCA_000165085.1	species73	2	4	5_7_47FAA	Homo sapiens:gastrointestinal_tract		Unknown	63.4569	5249816	4788
GCA_900455835.1	species69	2	3	NCTC11149	Unknown	USA	1972	63.9247	4810167	4425
GCA_020341455.1	species66	2	3	FDAARGOS_1535	Homo sapiens	Germany: Braunschweig	Unknown	63.8043	5008012	4660
GCA_016466415.2	species28	2	3	K-288	Homo sapiens	USA	1973	63.9061	4831420	4464
GCA_000743455.1	species74	2	3	ATCC 27511	Homo sapiens：tracheotomy patient	USA	1973	63.918	4765599	4425
GCA_013391365.1	species71	1	1	LB_tupeA	water	Brazil	2019	63.6461	5320276	4874
GCA_009668005.1	species23	1	1	PSLESD1	Homo sapiens：blood	China	2019	63.8213	5267333	4840
GCA_001699795.1	species75	1	1	H2Cu2	hospital effluents	Portugal	2013	63.9904	5200293	4749
GCA_002516395.2	species1	2	2	ICMP-8657	Oryza sativa	Japan	1967	63.5546	5484397	5273
GCA_013413505.1	species70	3	6	T9CP10	treated drinking water	Portugal	2009	63.665	4985044	4673
GCA_019642395.1	species44	3	5	132550028-1	NASA：Potable Water Dispenser (PWD) Ambient (bag) from International Space Station	USA	2013.07	63.3217	5700791	5348
GCA_014141845.1	species78	3	5	s46	water	USA: International Space Station	2013	63.3215	5698483	5454
GCA_014142025.1	species3	3	5	s38	water	USA: International Space Station	2012	63.6585	5256159	4948
GCA_014141915.1	species2	3	5	s43	water	USA: International Space Station	2012	63.77	5013749	4696
GCA_019642515.1	species47	3	5	123250053-1	NASA：Potable Water Dispenser (PWD) Ambient (bag) from International Space Station	USA	2012.11	63.7685	5015890	4625
GCA_019642675.1	species49	3	5	121850007-2	NASA：Potable Water Dispenser (PWD) Ambient (bag) from International Space Station	USA	2012.05	63.6579	5257754	4866
GCA_019641895.1	species36	3	5	151470044-2	NASA：Potable Water Dispenser (PWD) Ambient (bag) from International Space Station	USA	2015.03	63.3086	5819415	5507
GCA_019642335.1	species43	3	5	132550021-3	NASA：Potable Water Dispenser (PWD) Ambient (bag) from International Space Station	USA	2013.07	63.3089	5818044	5505
GCA_019641775.1	species32	3	5	153490002-3	NASA：Potable Water Dispenser (PWD) Ambient (bag) from International Space Station	USA	2015.12	63.3099	5818764	5505
GCA_014141555.1	species34	3	5	s65	water	USA: International Space Station	2015.12	63.3117	5815728	5604
GCA_019641815.1	species35	3	5	153490002-2	NASA：Potable Water Dispenser (PWD) Ambient (bag) from International Space Station	USA	2015.12	63.309	5818597	5505
GCA_014141585.1	species41	3	5	s64	water	USA: International Space Station	2015.12	63.3098	5815661	5602
GCA_019642455.1	species46	3	5	133170061-1	NASA：Potable Water Dispenser (PWD) Ambient (bag) from International Space Station	USA	2013. 10	63.3123	5815339	5500
GCA_014141745.1	species56	3	5	s49	water	USA: International Space Station	2013. 10	63.3133	5813208	5599
GCA_014141825.1	species77	3	5	s48	water	USA: International Space Station	2013.07	63.3092	5815483	5608
GCA_014142125.1	species5	3	5	s34	water	USA: International Space Station	2011. 10	63.3116	5815866	5608
GCA_014142135.1	species6	3	5	s32	water	USA: International Space Station	2011. 07	63.3102	5816172	5603
GCA_014142165.1	species7	3	5	s30	water	USA: International Space Station	2011.08	63.3107	5814334	5602
GCA_014142195.1	species8	3	5	s29	water	USA: International Space Station	2011. 07	63.3125	5814031	5597
GCA_019642735.1	species50	3	5	113330051-2	NASA：Potable Water Dispenser (PWD) Ambient (bag) from International Space Station	USA	2011. 10	63.3097	5818912	5507
GCA_019642855.1	species54	3	5	112060001-1	NASA：Potable Water Dispenser (PWD) Ambient (bag) from International Space Station	USA	2011.07	63.3091	5818822	5506
GCA_019642775.1	species51	3	5	112760001-1	NASA：Potable Water Dispenser (PWD) Ambient (bag) from International Space Station	USA	2011.07	63.3086	5819405	5503
GCA_019642795.1	species52	3	5	112620001-1	NASA：Potable Water Dispenser (PWD) Ambient (bag) from International Space Station	USA	2011.08	63.3086	5819024	5502
GCA_019642175.1	species39	3	5	140710038-2	NASA：Potable Water Dispenser (PWD) Ambient (bag) from International Space Station	USA	2014.02	63.4515	5700113	5310
GCA_014141695.1	species42	3	5	s55	water	USA: International Space Station	2014.02	63.4538	5696810	5408
GCA_014141735.1	species45	3	5	s51	water	USA: International Space Station	2013. 10	63.4533	5696886	5405
GCA_019642295.1	species4	3	5	133170049-3	NASA：Potable Water Dispenser (PWD) Ambient (bag) from International Space Station	USA	2013. 10	63.4535	5698029	5306
GCA_014141805.1	species67	3	5	s50	water	USA: International Space Station	2013. 10	63.454	5696434	5408
GCA_019642025.1	species38	3	5	092570011-1	NASA：Potable Water Dispenser (PWD) Ambient (bag) from International Space Station	USA	2009.08	63.4178	5783836	5411
GCA_014142695.1	species24	3	5	s5	water	USA: International Space Station	2009.08	63.5837	5386944	5081
GCA_019642275.1	species40	3	5	092950004-1	NASA：Potable Water Dispenser (PWD) Ambient (bag) from International Space Station	USA	2009.09	63.5829	5389165	4998
GCA_019641795.1	species33	3	5	093490003-1	NASA：Potable Water Dispenser (PWD) Ambient (bag) from International Space Station	USA	2009. 10	63.5661	5344678	4949
GCA_019641695.1	species31	3	5	093350054-1	NASA：Potable Water Dispenser (PWD) Ambient (bag) from International Space Station	USA	2009.11	63.563	5431053	5037
GCA_014142655.1	species21	3	5	s6	water	USA: International Space Station	2009.08	63.419	5782490	5515
GCA_014142645.1	species20	3	5	s7	water	USA: International Space Station	2009. 10	63.5667	5343083	5027
GCA_014142405.1	species13	3	5	s19	water	USA: International Space Station	2010. 10	63.5669	5342851	5024
GCA_019643075.1	species60	3	5	110730035-1	NASA：Potable Water Dispenser (PWD) Ambient (bag) from International Space Station	USA	2010.07	63.5657	5345646	4952
GCA_014142625.1	species19	3	5	s8	water	USA: International Space Station	2009	63.5637	5430218	5128
GCA_014142735.1	species26	3	5	s3	water	USA: International Space Station	2009	63.5641	5428919	5116
GCA_019642805.1	species53	3	5	092160076-1	NASA：Potable Water Dispenser (PWD) Ambient (bag) from International Space Station	USA	2009.07	63.5634	5430524	5037
GCA_014142365.1	species11	3	5	s21	water	USA: International Space Station	2010	63.5634	5429456	5125
GCA_019643015.1	species59	3	5	110730038-1	NASA：Potable Water Dispenser (PWD) Ambient (bag) from International Space Station	USA	2010.09	63.5629	5431051	5036
GCA_014142685.1	species22	3	5	s4	water	USA: International Space Station	2009.08	63.4187	5781367	5513
GCA_019642555.1	species48	3	5	092570008-1	NASA：Potable Water Dispenser (PWD) Ambient (bag) from International Space Station	USA	2009.08	63.4182	5782962	5409

## Sheet: Table S2 (Figure 2)
Detailed information of pan-blast-screen-results
GCA_ID	OG0	OG1	OG2	OG3	OG4	OG5	OG6	OG7	OG8	OG9	OG10	OG11	OG12	OG13	OG14	OG15	OG16	OG17	OG18	OG19	OG20	OG21	OG22	OG23	OG24	OG25	OG26	OG27	OG28	OG29	OG30	OG31	OG32	OG33	OG34	OG35	OG36	OG37	OG38	OG39	OG40	OG41	OG42	OG43	OG44	OG45	OG46	OG47	OG48
GCA_002849525.1	100	0	100	0	0	50	0	0	0	100	0	0	0	0	100	100	0	0	100	100	50	100	100	100	100	100	100	50	50	100	0	0	100	50	100	0	0	100	100	100	50	0	100	100	100	0	0	0	0
GCA_023712645.1	50	50	100	100	100	50	0	50	100	100	100	0	0	0	100	50	0	50	100	50	100	100	50	100	50	100	100	100	50	100	100	50	50	50	50	50	100	100	100	100	100	50	0	100	100	100	0	100	100
GCA_000372665.1	50	50	100	100	100	50	0	50	100	100	100	0	0	0	100	100	0	50	100	100	100	100	100	100	100	100	50	50	100	100	100	50	50	50	100	100	100	100	50	100	50	50	0	100	100	50	0	100	100
GCA_018603815.1	50	100	100	50	100	100	0	100	100	100	100	100	100	0	100	100	50	50	100	100	100	100	50	100	100	100	50	100	50	100	50	0	50	100	100	50	50	100	100	100	100	0	100	100	100	0	0	100	100
GCA_001699815.1	100	50	100	100	100	50	0	50	100	100	100	0	100	50	100	100	0	0	100	100	50	100	50	100	50	100	50	50	50	100	100	50	50	100	100	50	100	100	100	100	50	50	0	100	100	50	0	100	50
GCA_014142445.1	100	50	100	100	100	100	0	50	100	100	100	100	100	50	100	100	50	50	100	50	100	100	100	100	50	100	100	100	50	100	100	50	50	50	50	50	100	100	50	100	100	50	100	100	100	50	0	100	50
GCA_014142205.1	100	50	100	100	100	100	0	50	100	100	100	100	100	50	100	100	50	50	100	50	100	100	50	100	50	100	100	100	50	100	100	50	50	50	50	50	100	100	50	100	100	50	100	100	100	50	0	100	50
GCA_014142265.1	100	50	100	100	100	100	0	50	100	100	100	100	100	50	100	100	50	50	100	50	100	100	100	100	50	100	100	100	50	100	100	50	50	50	50	50	100	100	100	100	100	50	100	100	100	50	0	100	50
GCA_014142545.1	100	50	100	100	100	100	0	50	100	100	100	100	100	50	100	100	50	50	100	50	100	100	100	100	50	100	100	100	50	100	100	50	50	50	50	50	100	100	100	100	100	50	100	100	100	50	0	100	50
GCA_014142505.1	100	50	100	100	100	100	0	50	100	100	100	100	100	50	100	100	50	50	100	50	100	100	50	100	50	100	100	100	50	100	100	50	50	100	50	50	100	100	100	100	100	50	100	100	100	50	0	100	50
GCA_014142575.1	100	50	100	100	100	100	0	50	100	100	100	100	100	50	100	100	50	50	100	50	100	100	50	100	100	100	100	100	50	100	100	50	50	50	50	50	100	100	50	100	100	50	100	100	100	50	0	100	50
GCA_014142755.1	100	50	100	100	100	100	0	50	100	100	100	100	100	50	100	100	50	50	100	50	100	100	50	100	50	100	100	100	50	100	100	100	50	50	50	100	100	100	50	100	100	50	100	100	100	100	0	100	50
GCA_019642915.1	100	50	100	100	100	100	0	50	100	100	100	100	100	50	100	100	50	50	100	50	100	100	50	100	50	100	100	100	50	100	100	50	50	50	50	50	100	100	50	100	100	50	100	100	100	50	0	100	50
GCA_019642995.1	100	50	100	100	100	100	0	50	100	100	100	100	100	50	100	100	50	50	100	50	100	100	50	100	50	100	100	100	50	100	100	100	50	50	50	100	100	100	50	100	100	50	100	100	100	100	0	100	50
GCA_019642935.1	100	50	100	100	100	100	0	50	100	100	100	100	100	50	100	100	50	50	100	50	100	100	100	100	50	100	100	100	50	100	100	50	50	50	50	50	100	100	100	100	100	50	100	100	100	50	0	100	50
GCA_019643105.1	100	50	100	100	100	100	0	50	100	100	100	100	100	50	100	100	50	50	100	50	100	100	100	100	50	100	100	100	50	100	100	50	50	50	50	50	100	100	50	100	100	50	100	100	100	50	0	100	50
GCA_019643135.1	100	50	100	100	100	100	0	50	100	100	100	100	100	50	100	100	50	50	100	50	100	100	50	100	50	100	100	100	50	100	100	50	50	100	50	50	100	100	100	100	100	50	100	100	100	50	0	100	50
GCA_019643195.1	100	50	100	100	100	100	0	50	100	100	100	100	100	50	100	100	50	50	100	50	100	100	100	100	50	100	100	100	50	100	100	50	50	50	50	50	100	100	100	100	100	50	100	100	100	50	0	100	50
GCA_019643235.1	100	50	100	100	100	100	0	50	100	100	100	100	100	50	100	100	50	50	100	50	100	100	50	100	100	100	100	100	50	100	100	50	50	50	50	50	100	100	50	100	100	50	100	100	100	50	0	100	50
GCA_014142725.1	100	50	100	100	100	100	0	50	100	100	100	100	100	50	100	100	50	50	100	50	100	100	50	100	50	100	100	100	50	100	100	100	50	50	50	100	100	100	50	100	100	50	100	100	100	100	0	100	50
GCA_014142515.1	100	50	100	100	100	100	0	50	100	100	100	100	100	50	100	100	50	50	100	50	100	100	100	100	50	100	100	100	50	100	100	100	50	50	50	100	100	100	100	100	100	50	100	100	100	100	0	100	50
GCA_019643215.1	100	50	100	100	100	100	0	50	100	100	100	100	100	50	100	100	50	50	100	50	100	100	100	100	50	100	100	100	50	100	100	100	50	50	50	100	100	100	100	100	100	50	100	100	100	100	0	100	50
GCA_000165085.1	100	50	100	100	100	100	50	50	100	100	100	50	100	0	100	100	0	50	100	100	50	100	50	100	100	100	50	100	100	100	100	50	100	50	100	50	100	100	100	100	50	50	100	100	100	0	0	100	100
GCA_900455835.1	50	100	100	0	100	100	50	50	100	100	100	50	100	50	100	100	0	0	100	100	100	100	50	100	100	0	50	100	100	100	0	0	100	50	100	0	0	100	50	100	50	0	100	100	100	0	0	100	0
GCA_020341455.1	100	50	100	100	100	50	0	50	100	100	100	50	100	50	100	100	0	0	100	100	100	100	50	100	50	100	50	100	100	100	100	50	100	50	100	100	100	100	50	100	50	50	100	100	100	50	0	100	100
GCA_016466415.2	100	100	100	0	100	100	50	50	100	100	100	50	100	50	100	100	0	0	100	100	100	100	50	100	100	0	50	100	100	100	0	0	100	50	100	0	0	100	50	100	100	0	100	100	100	0	0	100	100
GCA_000743455.1	50	100	100	0	100	100	50	50	100	100	100	50	100	50	100	100	0	0	100	50	100	100	50	100	50	100	100	50	100	100	0	0	50	100	100	0	0	100	100	100	100	0	100	100	100	0	0	100	0
GCA_013391365.1	100	100	100	100	100	100	100	100	100	100	100	100	100	50	100	100	50	50	100	100	100	100	50	100	100	100	100	100	100	100	100	100	100	50	100	100	100	100	50	100	50	50	100	100	100	100	0	100	0
GCA_009668005.1	50	100	100	100	100	100	100	50	100	100	100	100	100	0	100	100	0	0	100	50	50	100	50	100	50	100	100	50	50	100	100	100	50	50	100	100	100	100	50	100	50	100	100	100	100	0	100	100	100
GCA_001699795.1	100	50	100	100	100	50	0	100	100	100	100	0	100	50	100	100	0	0	100	50	100	100	100	100	100	100	0	100	100	100	100	50	50	50	100	100	100	100	50	100	100	50	100	100	100	50	0	100	50
GCA_002516395.2	50	50	100	100	100	50	0	50	100	100	50	0	50	50	100	50	50	50	100	50	50	100	100	100	100	100	100	50	50	100	100	50	50	50	100	100	100	100	100	100	50	0	100	100	100	50	0	50	50
GCA_013413505.1	50	50	100	100	100	50	0	100	100	100	100	0	100	100	100	100	100	100	100	50	50	100	50	100	50	100	100	50	50	100	100	50	100	100	100	100	100	100	100	100	50	50	100	100	100	50	0	100	0
GCA_019642395.1	100	50	100	100	100	50	0	50	100	100	100	50	100	50	100	50	100	100	100	50	100	100	100	100	50	100	100	50	50	100	100	50	100	50	50	100	100	100	100	100	100	50	100	100	100	50	0	100	100
GCA_014141845.1	100	50	100	100	100	50	0	50	100	100	100	0	100	50	100	50	100	100	100	50	100	100	100	100	50	100	100	50	50	100	100	50	100	50	50	100	100	100	100	100	100	50	100	100	100	50	0	100	100
GCA_014142025.1	100	50	100	100	100	50	0	50	100	100	100	0	100	100	100	50	100	100	100	50	100	100	50	100	50	100	100	50	50	100	100	50	100	100	50	50	100	100	50	100	100	50	100	100	100	50	0	100	50
GCA_014141915.1	50	50	100	100	100	50	0	50	100	100	100	0	50	100	100	100	100	100	100	50	100	100	50	100	50	100	100	50	50	100	100	50	100	100	100	100	100	100	100	100	100	50	100	100	100	50	0	0	50
GCA_019642515.1	50	50	100	100	100	50	0	50	100	100	100	50	50	100	100	100	100	100	100	50	100	100	50	100	50	100	100	50	50	100	100	50	100	100	100	100	100	100	100	100	100	50	100	100	100	50	0	0	50
GCA_019642675.1	100	50	100	100	100	50	0	50	100	100	100	50	100	100	100	50	100	100	100	50	100	100	50	100	50	100	100	50	50	100	100	50	100	100	50	50	100	100	50	100	100	50	100	100	100	50	0	100	50
GCA_019641895.1	100	100	100	100	100	50	0	50	100	100	100	50	50	50	100	50	100	100	100	50	100	100	50	100	50	100	100	50	50	100	100	50	100	100	50	50	100	100	50	100	100	50	100	100	100	50	0	100	100
GCA_019642335.1	100	100	100	100	100	50	0	100	100	100	100	50	100	50	100	50	100	100	100	50	100	100	100	100	50	100	100	50	50	100	100	50	100	100	50	50	100	100	50	100	100	50	100	100	100	50	0	100	100
GCA_019641775.1	100	100	100	100	100	50	0	50	100	100	100	50	100	50	100	50	100	100	100	50	100	100	50	100	50	100	100	50	50	100	100	50	100	100	50	50	100	100	100	100	100	50	100	100	100	50	0	100	100
GCA_014141555.1	100	100	100	100	100	50	0	50	100	100	100	0	100	50	100	50	100	100	100	50	100	100	50	100	50	100	100	50	50	100	100	50	100	100	50	50	100	100	100	100	100	50	100	100	100	50	0	100	100
GCA_019641815.1	100	100	100	100	100	50	0	100	100	100	100	50	100	50	100	50	100	100	100	50	100	100	100	100	50	100	100	50	50	100	100	50	100	100	50	50	100	100	100	100	100	50	100	100	100	50	0	100	100
GCA_014141585.1	100	100	100	100	100	50	0	100	100	100	100	0	100	50	100	50	100	100	100	50	100	100	100	100	50	100	100	50	50	100	100	50	100	100	50	50	100	100	100	100	100	50	100	100	100	50	0	100	100
GCA_019642455.1	100	100	100	100	100	50	0	100	100	100	100	50	100	50	100	50	100	100	100	50	100	100	100	100	50	100	100	50	50	100	100	50	100	50	50	50	100	100	100	100	100	50	100	100	100	50	0	100	100
GCA_014141745.1	100	100	100	100	100	50	0	100	100	100	100	0	100	50	100	50	100	100	100	50	100	100	100	100	50	100	100	50	50	100	100	50	100	50	50	50	100	100	100	100	100	50	100	100	100	50	0	100	100
GCA_014141825.1	100	100	100	100	100	50	0	100	100	100	100	0	100	50	100	50	100	100	100	50	100	100	100	100	50	100	100	50	50	100	100	50	100	100	50	50	100	100	50	100	100	50	100	100	100	50	0	100	100
GCA_014142125.1	100	100	100	100	100	50	0	50	100	100	100	0	100	50	100	50	100	100	100	50	100	100	100	100	50	100	100	50	50	100	100	50	100	100	50	50	100	100	50	100	100	50	100	100	100	50	0	100	100
GCA_014142135.1	100	100	100	100	100	50	0	100	100	100	100	0	100	50	100	50	100	100	100	50	100	100	100	100	50	100	100	50	50	100	100	50	100	100	50	50	100	100	50	100	100	50	100	100	100	50	0	100	100
GCA_014142165.1	100	100	100	100	100	50	0	50	100	100	100	0	100	50	100	50	100	100	100	50	100	100	100	100	50	100	100	50	50	100	100	50	100	100	50	50	100	100	100	100	100	50	100	100	100	50	0	100	100
GCA_014142195.1	100	100	100	100	100	50	0	50	100	100	100	0	100	50	100	50	100	100	100	50	100	100	50	100	50	100	100	50	50	100	100	50	100	100	50	50	100	100	100	100	100	50	100	100	100	50	0	100	100
GCA_019642735.1	100	100	100	100	100	50	0	50	100	100	100	50	100	50	100	50	100	100	100	50	100	100	100	100	50	100	100	50	50	100	100	50	100	100	50	50	100	100	50	100	100	50	100	100	100	50	0	100	100
GCA_019642855.1	100	100	100	100	100	50	0	50	100	100	100	50	100	50	100	50	100	100	100	50	100	100	50	100	50	100	100	50	50	100	100	50	100	100	50	50	100	100	100	100	100	50	100	100	100	50	0	100	100
GCA_019642775.1	100	100	100	100	100	50	0	100	100	100	100	50	100	50	100	50	100	100	100	50	100	100	100	100	50	100	100	50	50	100	100	50	100	100	50	50	100	100	50	100	100	50	100	100	100	50	0	100	100
GCA_019642795.1	100	100	100	100	100	50	0	50	100	100	100	50	100	50	100	50	100	100	100	50	100	100	100	100	50	100	100	50	50	100	100	50	100	100	50	50	100	100	100	100	100	50	100	100	100	50	0	100	100
GCA_019642175.1	100	100	100	100	100	50	0	100	100	100	100	50	100	100	100	50	100	100	100	50	100	100	50	100	50	100	100	50	50	100	100	50	100	100	50	50	100	100	100	100	100	50	100	100	100	50	0	100	50
GCA_014141695.1	100	100	100	100	100	50	0	100	100	100	100	100	100	100	100	50	100	100	100	50	100	100	50	100	50	100	100	50	50	100	100	50	100	100	50	50	100	100	100	100	100	50	100	100	100	50	0	100	50
GCA_014141735.1	100	100	100	100	100	50	0	100	100	100	100	100	100	100	100	50	100	100	100	50	100	100	50	100	50	100	100	50	50	100	100	50	100	100	50	100	100	100	50	100	100	50	100	100	100	50	0	100	50
GCA_019642295.1	100	100	100	100	100	50	0	100	100	100	100	50	100	100	100	50	100	100	100	50	100	100	50	100	50	100	100	50	50	100	100	50	100	50	50	100	100	100	50	100	100	50	100	100	100	50	0	100	50
GCA_014141805.1	100	100	100	100	100	50	0	100	100	100	100	100	100	100	100	50	100	100	100	50	100	100	50	100	50	100	100	50	50	100	100	50	100	50	50	100	100	100	50	100	100	50	100	100	100	50	0	100	50
GCA_019642025.1	100	100	100	100	100	50	0	100	100	100	100	50	100	100	100	50	100	100	100	50	100	100	100	100	50	100	100	50	50	100	100	50	100	100	50	100	100	100	100	100	100	50	100	100	100	50	0	100	100
GCA_014142695.1	100	50	100	100	100	50	0	100	100	100	100	100	100	100	100	50	100	100	100	50	100	100	100	100	50	100	100	50	50	100	100	50	100	100	50	50	100	100	50	100	100	50	100	100	100	50	0	100	50
GCA_019642275.1	100	50	100	100	100	50	0	100	100	100	100	50	100	100	100	50	100	100	100	50	100	100	100	100	50	100	100	50	50	100	100	50	100	100	50	50	100	100	50	100	100	50	100	100	100	50	0	100	50
GCA_019641795.1	100	100	100	100	100	50	0	100	100	100	100	50	100	100	100	50	100	100	100	50	100	100	50	100	50	100	100	50	50	100	100	50	100	50	50	50	100	100	50	100	100	50	100	100	100	50	0	100	50
GCA_019641695.1	100	50	100	100	100	50	0	100	100	100	100	50	100	100	100	50	100	100	100	50	100	100	100	100	50	100	100	50	50	100	100	50	100	100	50	50	100	100	50	100	100	50	100	100	100	50	0	100	50
GCA_014142655.1	100	100	100	100	100	50	0	100	100	100	100	100	100	100	100	50	100	100	100	50	100	100	100	100	50	100	100	50	50	100	100	50	100	100	50	100	100	100	100	100	100	50	100	100	100	50	0	100	100
GCA_014142645.1	100	100	100	100	100	50	0	100	100	100	100	100	100	100	100	50	100	100	100	50	100	100	50	100	50	100	100	50	50	100	100	50	100	50	50	50	100	100	50	100	100	50	100	100	100	50	0	100	50
GCA_014142405.1	100	100	100	100	100	50	0	100	100	100	100	100	100	100	100	50	100	100	100	50	100	100	50	100	50	100	100	50	50	100	100	50	100	50	50	50	100	100	100	100	100	50	100	100	100	50	0	100	50
GCA_019643075.1	100	100	100	100	100	50	0	100	100	100	100	50	100	100	100	50	100	100	100	50	100	100	50	100	50	100	100	50	50	100	100	50	100	50	50	50	100	100	100	100	100	50	100	100	100	50	0	100	50
GCA_014142625.1	100	50	100	100	100	50	0	100	100	100	100	100	100	100	100	50	100	100	100	50	100	100	100	100	50	100	100	50	50	100	100	50	100	100	50	50	100	100	50	100	100	50	100	100	100	50	0	100	50
GCA_014142735.1	100	50	100	100	100	50	0	100	100	100	100	100	100	100	100	50	100	100	100	50	100	100	100	100	50	100	100	50	50	100	100	50	100	100	50	50	100	100	50	100	100	50	100	100	100	50	0	100	50
GCA_019642805.1	100	50	100	100	100	50	0	100	100	100	100	50	100	100	100	50	100	100	100	50	100	100	100	100	50	100	100	50	50	100	100	50	100	100	50	50	100	100	50	100	100	50	100	100	100	50	0	100	50
GCA_014142365.1	100	100	100	100	100	50	0	100	100	100	100	100	100	100	100	50	100	100	100	50	100	100	50	100	50	100	100	50	50	100	100	50	100	100	50	50	100	100	50	100	100	50	100	100	100	50	0	100	50
GCA_019643015.1	100	100	100	100	100	50	0	100	100	100	100	50	100	100	100	50	100	100	100	50	100	100	50	100	50	100	100	50	50	100	100	50	100	100	50	50	100	100	50	100	100	50	100	100	100	50	0	100	50
GCA_014142685.1	100	100	100	100	100	50	0	100	100	100	100	100	100	100	100	50	100	100	100	50	100	100	50	100	50	100	100	50	50	100	100	50	100	100	50	100	100	100	50	100	100	50	100	100	100	50	0	100	100
GCA_019642555.1	100	100	100	100	100	50	0	100	100	100	100	50	100	100	100	50	100	100	100	50	100	100	50	100	50	100	100	50	50	100	100	50	100	100	50	100	100	100	50	100	100	50	100	100	100	50	0	100	100
* The values represent the screen result (blast score ratio) of each pan genes in 76 strains. "0" : percentage of identical <50% or coverage <60%; "50" : percentage of identical >50% & percentage of identical <75% & coverage >60%; "0" : percentage of identical >75% & coverage >60%. All blast results with e-value cutoff < 1e-6.
[truncated: 5,000 more columns]

## Sheet: Table S3 (Figure 3)
Detailed information of MGEs and HGT genes
GCA_ID	HGT_core	HGT_unique	HGT_accessory	HGT-genes number	Precentage	Phage_num	Phage_genes	GIs_num	GIs_genes
GCA_002849525.1	550	15	442	1007	0.1945	8	643	34	1905
GCA_023712645.1	537	4	534	1075	0.2003	12	338	52	3135
GCA_000372665.1	531	3	529	1063	0.2027	10	680	43	2790
GCA_018603815.1	537	10	506	1053	0.2114	14	384	29	1905
GCA_001699815.1	540	15	522	1077	0.2218	18	237	26	1029
GCA_014142445.1	537	0	520	1057	0.2073	13	713	24	1584
GCA_014142205.1	537	0	565	1102	0.2075	13	342	26	1503
GCA_014142265.1	537	0	567	1104	0.2101	14	426	26	1638
GCA_014142545.1	537	0	568	1105	0.208	14	428	26	1572
GCA_014142505.1	537	0	565	1102	0.2075	15	567	27	1551
GCA_014142575.1	537	0	518	1055	0.2071	11	585	23	1494
GCA_014142755.1	537	0	566	1103	0.2075	14	627	24	1530
GCA_019642915.1	537	0	569	1106	0.211	12	428	27	1644
GCA_019642995.1	537	0	570	1107	0.2111	13	598	27	1662
GCA_019642935.1	537	0	571	1108	0.2136	14	331	26	1515
GCA_019643105.1	537	0	525	1062	0.211	10	797	28	1674
GCA_019643135.1	537	0	569	1106	0.211	13	637	27	1638
GCA_019643195.1	537	0	572	1109	0.2115	12	386	27	1653
GCA_019643235.1	537	0	522	1059	0.2106	11	593	25	1638
GCA_014142725.1	538	10	582	1130	0.208	17	580	35	1851
GCA_014142515.1	537	0	568	1105	0.208	14	441	26	1560
GCA_019643215.1	537	0	573	1110	0.2116	11	427	28	1737
GCA_000165085.1	538	8	609	1155	0.2412	12	496	33	1836
GCA_900455835.1	530	0	389	919	0.2077	10	713	33	1383
GCA_020341455.1	531	0	388	919	0.1972	13	1088	24	981
GCA_016466415.2	527	0	388	915	0.205	11	448	35	1347
GCA_000743455.1	529	0	374	903	0.2041	11	776	67	2583
GCA_013391365.1	526	24	448	998	0.2048	9	799	30	1620
GCA_009668005.1	522	26	445	993	0.2052	16	297	34	1827
GCA_001699795.1	523	11	486	1020	0.2148	21	374	25	1368
GCA_002516395.2	536	66	552	1154	0.2189	22	845	31	1761
GCA_013413505.1	530	1	391	922	0.1973	13	263	24	1188
GCA_019642395.1	528	0	531	1059	0.198	13	365	39	2271
GCA_014141845.1	528	0	527	1055	0.1934	20	399	40	2691
GCA_014142025.1	526	0	469	995	0.2011	21	460	28	1368
GCA_014141915.1	525	0	431	956	0.2036	17	392	25	1143
GCA_019642515.1	525	0	435	960	0.2076	16	352	23	996
GCA_019642675.1	526	0	473	999	0.2053	20	462	25	1164
GCA_019641895.1	530	0	679	1209	0.2195	18	328	38	2439
GCA_019642335.1	530	0	681	1211	0.22	17	188	42	2478
GCA_019641775.1	530	0	679	1209	0.2196	16	310	44	2442
GCA_014141555.1	530	0	671	1201	0.2143	18	422	42	2787
GCA_019641815.1	530	0	681	1211	0.22	17	272	43	2214
GCA_014141585.1	530	0	673	1203	0.2147	24	278	40	2772
GCA_019642455.1	530	0	680	1210	0.22	15	259	38	2406
GCA_014141745.1	530	0	673	1203	0.2149	20	392	39	2820
GCA_014141825.1	530	0	674	1204	0.2147	23	286	41	2907
GCA_014142125.1	530	0	673	1203	0.2145	19	319	38	2802
GCA_014142135.1	530	0	674	1204	0.2149	22	368	37	2772
GCA_014142165.1	530	0	671	1201	0.2144	21	346	40	2838
GCA_014142195.1	530	0	670	1200	0.2144	21	271	38	2790
GCA_019642735.1	530	0	681	1211	0.2199	18	204	38	2418
GCA_019642855.1	530	0	680	1210	0.2198	20	195	40	2394
GCA_019642775.1	530	0	681	1211	0.2201	20	249	40	2379
GCA_019642795.1	530	0	682	1212	0.2203	20	232	41	2580
GCA_019642175.1	527	0	535	1062	0.2	23	301	35	2112
GCA_014141695.1	527	0	529	1056	0.1953	23	306	34	2061
GCA_014141735.1	527	0	529	1056	0.1954	22	408	36	2265
GCA_019642295.1	527	0	533	1060	0.1998	22	420	39	2037
GCA_014141805.1	527	0	529	1056	0.1953	22	441	36	2337
GCA_019642025.1	527	0	551	1078	0.1992	25	432	36	2190
GCA_014142695.1	526	0	482	1008	0.1984	19	261	31	1752
GCA_019642275.1	526	0	487	1013	0.2027	21	269	31	1749
GCA_019641795.1	525	0	456	981	0.1982	24	406	29	1662
GCA_019641695.1	525	0	491	1016	0.2017	22	421	32	1848
GCA_014142655.1	527	0	547	1074	0.1947	23	449	36	2280
GCA_014142645.1	525	0	452	977	0.1944	20	346	30	1815
GCA_014142405.1	525	0	452	977	0.1945	23	257	34	1818
GCA_019643075.1	525	0	457	982	0.1983	23	307	31	1713
GCA_014142625.1	525	0	487	1012	0.1973	20	413	33	1974
GCA_014142735.1	525	0	487	1012	0.1978	20	351	32	2028
GCA_019642805.1	525	0	491	1016	0.2017	21	277	31	1842
GCA_014142365.1	525	0	485	1010	0.1971	20	440	32	1929
GCA_019643015.1	525	0	489	1014	0.2014	22	428	31	1773
GCA_014142685.1	527	0	545	1072	0.1944	22	433	40	2361
GCA_019642555.1	527	0	549	1076	0.1989	24	450	36	2166

## Sheet: Table S4 (Figure 4)
Screen and statistics results of comparative core-and pan-genome of each Group after KEGG annotation
core2+34-				pan2+34-				core34+2-				pan34+2-
KEGG pathway	NUM	RER		KEGG pathway	NUM	RER		KEGG pathway	NUM	RER		KEGG pathway	NUM	RER
Streptomycin biosynthesis	4	0.190476		Others	3	0.3		Bacterial chemotaxis	7	0.269231		Bacterial chemotaxis	14	0.538462
Drug metabolism - cytochrome P450	4	0.16		Chlorocyclohexane and chlorobenzene degradation	10	0.243902		Global maps only	1	0.25		Flagellar assembly	20	0.363636
Drug metabolism - other enzymes	5	0.15625		Xylene degradation	7	0.205882		Biofilm formation - Pseudomonas aeruginosa	12	0.133333		Limonene and pinene degradation	4	0.333333
Bacterial motility proteins	20	0.131579		Dioxin degradation	5	0.16129						Bacterial secretion system	23	0.310811
Platinum drug resistance	6	0.130435		Toluene degradation	6	0.130435						Bacterial motility proteins	42	0.276316
Transport	6	0.130435		Biotin metabolism	3	0.125						Biofilm formation - Pseudomonas aeruginosa	23	0.255556
Metabolism of xenobiotics by cytochrome P450	4	0.117647		Geraniol degradation	2	0.125						Caprolactam degradation	5	0.227273
Tyrosine metabolism	9	0.107143		Benzoate degradation	13	0.122642						Secretion system	66	0.154567
Monobactam biosynthesis	3	0.107143		Fatty acid biosynthesis	5	0.121951						C5-Branched dibasic acid metabolism	4	0.137931
Valine, leucine and isoleucine biosynthesis	2	0.105263		Styrene degradation	3	0.12						Drug metabolism - cytochrome P450	3	0.12
Chemical carcinogenesis - DNA adducts	3	0.103448		Drug metabolism - cytochrome P450	3	0.12						Replication and repair	7	0.118644
												Carbohydrate metabolism	3	0.115385
												Fluorobenzoate degradation	2	0.111111
												Valine, leucine and isoleucine biosynthesis	2	0.105263
												O-Antigen nucleotide sugar biosynthesis	10	0.103093
												Quorum sensing	29	0.102473
												Fatty acid degradation	6	0.101695
												Valine, leucine and isoleucine degradation	7	0.101449
												Others	1	0.1
												Glyoxylate and dicarboxylate metabolism	10	0.0990099
core34+5-				pan34+5-				core34-5+				pan34-5+
KEGG pathway	NUM	RER		KEGG pathway	NUM	RER		KEGG pathway	NUM	RER		KEGG pathway	NUM	RER
				Bacterial chemotaxis	10	0.384615		Furfural degradation	4	0.5		Toluene degradation	11	0.23913
				Flagellar assembly	20	0.363636		Global maps only	1	0.25		Xylene degradation	7	0.205882
				Limonene and pinene degradation	4	0.333333		Valine, leucine and isoleucine biosynthesis	3	0.157895		Others	2	0.2
				Bacterial motility proteins	37	0.243421		Tyrosine metabolism	11	0.130952		Chlorocyclohexane and chlorobenzene degradation	8	0.195122
				Replication and repair	13	0.220339		Transport	6	0.130435		Dioxin degradation	4	0.129032
				Valine, leucine and isoleucine biosynthesis	4	0.210526		Bacterial motility proteins	19	0.125		Styrene degradation	3	0.12
				Bacterial secretion system	14	0.189189		Platinum drug resistance	5	0.108696		Benzoate degradation	12	0.113208
				Caprolactam degradation	4	0.181818		C5-Branched dibasic acid metabolism	3	0.103448		Phenylalanine metabolism	8	0.108108
				C5-Branched dibasic acid metabolism	5	0.172414		Others	1	0.1		Bacterial secretion system	7	0.0955946
				Biofilm formation - Pseudomonas aeruginosa	15	0.166667		Streptomycin biosynthesis	2	0.0952381
				Drug metabolism - cytochrome P450	4	0.16
				Biofilm formation - Escherichia coli	8	0.131148
				Alanine, aspartate and glutamate metabolism	9	0.128571
				Vitamin B6 metabolism	3	0.125
				Secretion system	51	0.119438
				Carbohydrate metabolism	3	0.115385
				Mismatch repair	5	0.113636
				Insect hormone biosynthesis	2	0.111111
				Fluorobenzoate degradation	2	0.111111
				Nucleotide excision repair	5	0.106383
				Others	1	0.1
				Cell cycle - Caulobacter	3	0.0967742

## Sheet: Table S5 (Figure 5A)
Detailed information of the distribution of SNPs-loci at key branch-point
SNPs_loci distrubution on at the key branch-point of the phylogenetic tree （Branch-Point I）						SNPs_loci distrubution on at the key branch-point of the phylogenetic tree （Branch-Point II）
	SNPs_loci number						SNPs_loci number
KEGG_Pathway	snp1-5	snp5-10	snp10-20	snp20		KEGG_Pathway	snp1-5	snp5-10	snp10-20	snp20
Glycolysis / Gluconeogenesis	5	2		0		Glycolysis / Gluconeogenesis	0
Citrate cycle (TCA cycle)	1	2	0	0		Citrate cycle (TCA cycle)	0
Pentose phosphate pathway	8	2	0	0		Pentose phosphate pathway	1
Pentose and glucuronate interconversions	3	0	0	0		Pentose and glucuronate interconversions	0
Fructose and mannose metabolism	3	0	0	0		Fructose and mannose metabolism	0
Galactose metabolism	5	1	1	0		Galactose metabolism	0
Ascorbate and aldarate metabolism	2	1	0	0		Ascorbate and aldarate metabolism	1
Starch and sucrose metabolism	6	2	0	0		Starch and sucrose metabolism	0
Amino sugar and nucleotide sugar metabolism	5	1	0	0		Amino sugar and nucleotide sugar metabolism	0
Pyruvate metabolism	6	2	1	0		Pyruvate metabolism	1
Glyoxylate and dicarboxylate metabolism	8	3	0	0		Glyoxylate and dicarboxylate metabolism	0
Propanoate metabolism	5	2	0	0		Propanoate metabolism	0
Butanoate metabolism	6	1	0	0		Butanoate metabolism	0
C5-Branched dibasic acid metabolism	1	0	0	0		C5-Branched dibasic acid metabolism	0
Oxidative phosphorylation	8	1	0	0		Oxidative phosphorylation	0
Carbon fixation in photosynthetic organisms	5	0	1	0		Carbon fixation in photosynthetic organisms	0
Carbon fixation pathways in prokaryotes	3	1	0	0		Carbon fixation pathways in prokaryotes	0
Methane metabolism	5	0	0	0		Methane metabolism	0
Nitrogen metabolism	5	1	0	0		Nitrogen metabolism	1
Sulfur metabolism	10	0	0	0		Sulfur metabolism	0
Fatty acid biosynthesis	6	0	0	0		Fatty acid biosynthesis	0
Fatty acid degradation	6	1	0	0		Fatty acid degradation	0
Glycerolipid metabolism	2	1	0	1		Glycerolipid metabolism	0
Glycerophospholipid metabolism	6	0	0	1		Glycerophospholipid metabolism	0
Biosynthesis of unsaturated fatty acids	1	0	0	0		Biosynthesis of unsaturated fatty acids	0
Purine metabolism	14	3	0	1		Purine metabolism	2
Pyrimidine metabolism	10	1	0	0		Pyrimidine metabolism	1
Alanine, aspartate and glutamate metabolism	1	2	0	0		Alanine, aspartate and glutamate metabolism	0
Glycine, serine and threonine metabolism	4	1	1	0		Glycine, serine and threonine metabolism	0
Cysteine and methionine metabolism	11	0	0	0		Cysteine and methionine metabolism	1
Valine, leucine and isoleucine degradation	5	1	0	0		Valine, leucine and isoleucine degradation	0
Valine, leucine and isoleucine biosynthesis	2	0	0	1		Valine, leucine and isoleucine biosynthesis	0
Lysine biosynthesis	5	0	0	0		Lysine biosynthesis	0
Lysine degradation	5	1	0	0		Lysine degradation	0
Arginine biosynthesis	3	0	0	0		Arginine biosynthesis	0
Arginine and proline metabolism	3	1	0	0		Arginine and proline metabolism	0
Histidine metabolism	1	1	0	0		Histidine metabolism	0
Tyrosine metabolism	2	1	0	0		Tyrosine metabolism	0
Phenylalanine metabolism	12	1	0	0		Phenylalanine metabolism	0
Tryptophan metabolism	4	1	0	0		Tryptophan metabolism	0
Phenylalanine, tyrosine and tryptophan biosynthesis	4	0	0	0		Phenylalanine, tyrosine and tryptophan biosynthesis	1
beta-Alanine metabolism	1	2	0	0		beta-Alanine metabolism	0
Taurine and hypotaurine metabolism	2	0	0	0		Taurine and hypotaurine metabolism	1
Phosphonate and phosphinate metabolism	5	0	0	0		Phosphonate and phosphinate metabolism	0
Selenocompound metabolism	2	0	0	0		Selenocompound metabolism	0
Cyanoamino acid metabolism	2	0	0	0		Cyanoamino acid metabolism	1
D-Amino acid metabolism	6	0	0	0		D-Amino acid metabolism	0
Glutathione metabolism	8	0	0	0		Glutathione metabolism	1
Lipopolysaccharide biosynthesis	5	0	0	0		Lipopolysaccharide biosynthesis	0
O-Antigen nucleotide sugar biosynthesis	3	0	0	0		O-Antigen nucleotide sugar biosynthesis	0
Peptidoglycan biosynthesis	9	0	0	0		Peptidoglycan biosynthesis	0
Teichoic acid biosynthesis	1	0	0	0		Teichoic acid biosynthesis	0
Exopolysaccharide biosynthesis	2	0	0	0		Exopolysaccharide biosynthesis	0
Thiamine metabolism	3	0	0	0		Thiamine metabolism	0
Riboflavin metabolism	3	0	0	0		Riboflavin metabolism	0
Nicotinate and nicotinamide metabolism	3	0	0	0		Nicotinate and nicotinamide metabolism	1
Pantothenate and CoA biosynthesis	3	1	0	1		Pantothenate and CoA biosynthesis	0
Biotin metabolism	7	0	0	0		Biotin metabolism	0
Folate biosynthesis	8	0	0	0		Folate biosynthesis	0
One carbon pool by folate	3	0	0	0		One carbon pool by folate	0
Porphyrin metabolism	9	1	0	0		Porphyrin metabolism	0
Ubiquinone and other terpenoid-quinone biosynthesis	6	1	0	0		Ubiquinone and other terpenoid-quinone biosynthesis	0
Terpenoid backbone biosynthesis	7	0	0	0		Terpenoid backbone biosynthesis	0
Carotenoid biosynthesis	1	0	0	0		Carotenoid biosynthesis	0
Limonene and pinene degradation	1	1	0	0		Limonene and pinene degradation	0
Geraniol degradation	2	0	0	0		Geraniol degradation	0
Biosynthesis of ansamycins	1	0	0	0		Biosynthesis of ansamycins	0
Polyketide sugar unit biosynthesis	1	0	0	0		Polyketide sugar unit biosynthesis	0
Phenylpropanoid biosynthesis	1	0	0	0		Phenylpropanoid biosynthesis	0
Isoquinoline alkaloid biosynthesis	1	0	0	0		Isoquinoline alkaloid biosynthesis	0
Tropane, piperidine and pyridine alkaloid biosynthesis	2	0	0	0		Tropane, piperidine and pyridine alkaloid biosynthesis	0
Betalain biosynthesis	1	0	0	0		Betalain biosynthesis	0
Glucosinolate biosynthesis	1	0	0	0		Glucosinolate biosynthesis	0
Monobactam biosynthesis	1	0	0	0		Monobactam biosynthesis	0
Streptomycin biosynthesis	1	1	0	0		Streptomycin biosynthesis	0
Novobiocin biosynthesis	2	0	0	0		Novobiocin biosynthesis	0
Phenazine biosynthesis	1	0	0	0		Phenazine biosynthesis	0
Prodigiosin biosynthesis	3	0	0	0		Prodigiosin biosynthesis	0
Biosynthesis of various antibiotics	1	0	0	0		Biosynthesis of various antibiotics	0
Biosynthesis of various plant secondary metabolites	1	0	0	0		Biosynthesis of various plant secondary metabolites	0
Benzoate degradation	7	1	0	0		Benzoate degradation	0
Aminobenzoate degradation	2	0	0	0		Aminobenzoate degradation	0
Fluorobenzoate degradation	2	0	0	0		Fluorobenzoate degradation	0
Chloroalkane and chloroalkene degradation	2	1	0	0		Chloroalkane and chloroalkene degradation	0
Chlorocyclohexane and chlorobenzene degradation	3	0	0	0		Chlorocyclohexane and chlorobenzene degradation	0
Toluene degradation	1	0	0	0		Toluene degradation	0
Xylene degradation	2	0	0	0		Xylene degradation	0
Caprolactam degradation	2	0	0	0		Caprolactam degradation	1
Dioxin degradation	1	0	0	0		Dioxin degradation	0
Metabolism of xenobiotics by cytochrome P450	1	0	0	0		Metabolism of xenobiotics by cytochrome P450	0
Drug metabolism - cytochrome P450	1	0	0	0		Drug metabolism - cytochrome P450	0
Drug metabolism - other enzymes	1	0	0	0		Drug metabolism - other enzymes	0
RNA polymerase	1	0	0	0		RNA polymerase	0
Ribosome	2	0	0	0		Ribosome	1
Aminoacyl-tRNA biosynthesis	8	0	0	0		Aminoacyl-tRNA biosynthesis	0
Protein export	3	0	1	0		Protein export	1
Sulfur relay system	3	0	0	0		Sulfur relay system	0
RNA degradation	2	0	0	0		RNA degradation	1
DNA replication	4	0	0	0		DNA replication	0
Base excision repair	3	0	0	0		Base excision repair	0
Nucleotide excision repair	1	1	0	0		Nucleotide excision repair	0
Mismatch repair	4	0	0	0		Mismatch repair	0
Homologous recombination	5	0	0	0		Homologous recombination	0
Non-homologous end-joining	1	0	0	0		Non-homologous end-joining	0
ABC transporters	36	3	1	0		ABC transporters	2
Bacterial secretion system	3	0	0	0		Bacterial secretion system	1
Two-component system	37	2	1	1		Two-component system	0
Quorum sensing	22	1	0	0		Quorum sensing	0
Biofilm formation - Vibrio cholerae	2	0	0	0		Biofilm formation - Vibrio cholerae	0
Biofilm formation - Pseudomonas aeruginosa	5	0	0	0		Biofilm formation - Pseudomonas aeruginosa	0
Biofilm formation - Escherichia coli	5	0	0	0		Biofilm formation - Escherichia coli	0
Bacterial chemotaxis	11	0	0	0		Bacterial chemotaxis	0
Flagellar assembly	6	0	0	0		Flagellar assembly	0
Pathogenic Escherichia coli infection	1	0	0	0		Pathogenic Escherichia coli infection	0
Salmonella infection	1	0	0	0		Salmonella infection	0
Shigellosis	0	1	0	0		Shigellosis	0
Pertussis	0	1	0	1		Pertussis	0
Legionellosis	2	0	0	0		Legionellosis	0
Tuberculosis	2	0	0	0		Tuberculosis	0
Cushing syndrome	1	0	0	0		Cushing syndrome	0
beta-Lactam resistance	3	1	0	0		beta-Lactam resistance	0
Vancomycin resistance	2	0	0	0		Vancomycin resistance	0
Cationic antimicrobial peptide (CAMP) resistance	1	0	0	0		Cationic antimicrobial peptide (CAMP) resistance	0
Platinum drug resistance	1	0	0	0		Platinum drug resistance	0
Antifolate resistance	3	0	0	0		Antifolate resistance	0
Protein kinases	12	0	0	1		Protein kinases	0
Protein phosphatases and associated proteins	1	0	0	0		Protein phosphatases and associated proteins	0
Peptidases and inhibitors	12	0	1	0		Peptidases and inhibitors	1
Glycosyltransferases	4	0	0	0		Glycosyltransferases	0
Lipopolysaccharide biosynthesis proteins	5	0	0	0		Lipopolysaccharide biosynthesis proteins	0
Peptidoglycan biosynthesis and degradation proteins	8	0	0	0		Peptidoglycan biosynthesis and degradation proteins	0
Lipid biosynthesis proteins	11	0	0	1		Lipid biosynthesis proteins	0
Prenyltransferases	2	0	0	0		Prenyltransferases	0
Amino acid related enzymes	15	1	0	0		Amino acid related enzymes	0
Transcription factors	7	2	0	0		Transcription factors	0
Transcription machinery	5	0	0	0		Transcription machinery	0
Messenger RNA biogenesis	2	0	0	0		Messenger RNA biogenesis	1
Ribosome	2	0	0	0		Ribosome	1
Ribosome biogenesis	7	0	0	0		Ribosome biogenesis	0
Transfer RNA biogenesis	19	0	0	0		Transfer RNA biogenesis	0
Translation factors	2	0	0	0		Translation factors	1
Chaperones and folding catalysts	10	0	0	0		Chaperones and folding catalysts	0
Membrane trafficking	1	0	0	0		Membrane trafficking	0
DNA replication proteins	5	2	0	0		DNA replication proteins	1
Chromosome and associated proteins	8	0	0	0		Chromosome and associated proteins	0
DNA repair and recombination proteins	14	3	0	0		DNA repair and recombination proteins	2
Mitochondrial biogenesis	5	1	0	0		Mitochondrial biogenesis	1
Transporters	81	9	3	1		Transporters	5
Secretion system	13	1	0	0		Secretion system	1
Two-component system	18	0	0	1		Two-component system	0
Bacterial motility proteins	21	1	0	0		Bacterial motility proteins	0
Cytoskeleton proteins	2	0	0	0		Cytoskeleton proteins	0
Exosome	9	1	0	0		Exosome	1
Antimicrobial resistance genes	2	2	0	0		Antimicrobial resistance genes	0
Enzymes with EC number	26	5	1	0		Enzymes with EC number	1
Energy metabolis	1	0	0	0		Energy metabolis	0

## Sheet: Table S6 (Figure 5B)
Detailed information of mutation accumulation during adaption evolution in drinking water
SNPs_loci distrubution on single-copy-orthologous genes families of Strains isolated from drinking water （Group2）				SNPs_loci distrubution on single-copy-orthologous genes families of Strains isolated from drinking water （Group5）
OG_NUM	KEGG_NUM	SNPs_loci_NUM		OG_NUM	KEGG_NUM	SNPs_loci_NUM
OG1124	-	1		OG3787	K00508	78
OG1230	-	1		OG3389	K13778	1
OG1297	K02032	1		OG3241|	K03724	1
OG1315	K01069	1		OG169	K00239	5
OG1348	K07058	1
OG1351	K01740	1
OG142	K07497	11
OG151	K00241	28
OG152	K00240	2
OG1549	-	1
OG165	K00241	23
OG169	K00239	8
OG1704	K16899	1
OG1708	-	1
OG1744	-	2
OG1911	K09924	1
OG2141	-	1
OG235	-	1
OG2418	K03169	1
OG2732	K01995	1
OG2762	K01626	1
OG2770	K10545	1
OG2823	K00362	1
OG2923	K00681	1
OG3007	-	1
OG3008	-	1
OG3019	K22303	1
OG3073	-	1
OG3151	K07267	1
OG3311	-	1
OG3358	K01053	1
OG3397	-	1
OG3465	-	1
OG355	-	5
OG3659	K21948	1
OG3860	K01759	1
OG3908	-	5
OG391	K02519	1
OG3936	-	46
OG3949	K02004	1
OG3996	-	4
OG4159	K11904	1
OG4267	-	1
OG4396	-	1
OG4425	K16080	11
OG4434	-	1
OG4514	K00242	2
OG4540	-	1
OG4599	K01995	1
OG604	K03073	1
OG612	-	1
OG624	K02886	1
OG665	K01693	1
OG680	K03285	1
OG776	K00526	1
OG900	K00970	1
OG948	K05845	1
OG986	K03517	1

## Sheet: Table S7 (Figure 6A)
Detailed information of PHI-screen-results
GCA_ID	PHI.8830	PHI.11070	PHI.11071	PHI.10282	PHI.8639	PHI.9980	PHI.7611	PHI.5419	PHI.8677	PHI.10651	PHI.8885	PHI.5271	PHI.10945	PHI.7882	PHI.10682	PHI.7723	PHI.8884	PHI.5272	PHI.9814	PHI.5420	PHI.11120	PHI.10712	PHI.3945	PHI.8674	PHI.9289	PHI.3170	PHI.9583	PHI.11067	PHI.9816	PHI.7767	PHI.6892	PHI.7634	PHI.10215	PHI.3637	PHI.7572	PHI.4116	PHI.4118	PHI.6439	PHI.10628	PHI.2417	PHI.3419	PHI.6980	PHI.10941	PHI.5415	PHI.11203	PHI.10216	PHI.9533	PHI.274	PHI.6981
GCA_002849525.1	100	100	100	100	50	100	100	100	100	100	100	100	100	100	100	100	100	100	100	100	100	100	100	100	100	100	100	100	100	100	100	0	50	50	50	0	0	0	50	50	50	50	50	0	50	50	50	50	50
GCA_023712645.1	0	0	0	100	100	100	100	100	100	100	100	100	100	100	100	100	100	100	100	100	100	100	100	100	100	100	100	100	100	100	100	50	0	50	0	0	0	0	0	0	0	0	0	50	50	0	50	50	50
GCA_000372665.1	0	0	0	50	100	50	100	100	100	100	100	100	100	100	100	100	100	100	100	100	100	100	100	100	100	100	100	100	100	100	100	50	0	50	50	0	0	0	0	0	0	0	0	50	50	50	50	50	50
GCA_018603815.1	0	0	0	50	50	50	100	100	100	100	100	100	100	100	100	100	100	100	100	100	100	100	100	100	100	100	100	100	100	100	100	100	0	50	50	0	0	0	0	0	0	0	0	0	50	50	50	50	50
GCA_001699815.1	0	0	0	100	50	50	100	100	100	100	100	100	100	100	100	100	100	100	100	100	100	100	100	100	100	100	100	100	100	100	100	100	0	50	50	0	0	0	0	0	0	0	0	50	50	50	50	50	50
GCA_014142445.1	0	0	0	100	100	100	100	100	100	100	100	100	100	100	100	100	100	100	100	100	100	100	100	100	100	100	100	100	100	100	100	100	0	0	0	0	0	0	0	0	0	0	0	50	50	50	50	50	50
GCA_014142205.1	0	0	0	100	100	100	100	100	100	100	100	100	100	100	100	100	100	100	100	100	100	100	100	100	100	100	100	100	100	100	100	100	0	0	0	0	0	0	0	0	0	0	0	50	50	50	50	50	50
GCA_014142265.1	0	0	0	50	100	50	100	100	100	100	100	100	100	100	100	100	100	100	100	100	100	100	100	100	100	100	100	100	100	100	100	100	0	0	0	0	0	0	0	0	0	0	0	50	50	50	50	50	50
GCA_014142545.1	0	0	0	50	100	100	100	100	100	100	100	100	100	100	100	100	100	100	100	100	100	100	100	100	100	100	100	100	100	100	100	100	0	0	0	0	0	0	0	0	0	0	0	50	50	50	50	50	50
GCA_014142505.1	0	0	0	50	100	100	100	100	100	100	100	100	100	100	100	100	100	100	100	100	100	100	100	100	100	100	100	100	100	100	100	100	0	0	0	0	0	0	0	0	0	0	0	50	50	50	50	50	50
GCA_014142575.1	0	0	0	50	100	100	100	100	100	100	100	100	100	100	100	100	100	100	100	100	100	100	100	100	100	100	100	100	100	100	100	100	0	0	0	0	0	0	0	0	0	0	0	50	50	50	50	50	50
GCA_014142755.1	0	0	0	50	100	100	100	100	100	100	100	100	100	100	100	100	100	100	100	100	100	100	100	100	100	100	100	100	100	100	100	100	0	0	0	0	0	0	0	0	0	0	0	50	50	50	50	50	50
GCA_019642915.1	0	0	0	100	100	100	100	100	100	100	100	100	100	100	100	100	100	100	100	100	100	100	100	100	100	100	100	100	100	100	100	100	0	0	0	0	0	0	0	0	0	0	0	50	50	50	50	50	50
GCA_019642995.1	0	0	0	50	100	100	100	100	100	100	100	100	100	100	100	100	100	100	100	100	100	100	100	100	100	100	100	100	100	100	100	100	0	0	0	0	0	0	0	0	0	0	0	50	50	50	50	50	50
GCA_019642935.1	0	0	0	50	100	50	100	100	100	100	100	100	100	100	100	100	100	100	100	100	100	100	100	100	100	100	100	100	100	100	100	100	0	0	0	0	0	0	0	0	0	0	0	50	50	50	50	50	50
GCA_019643105.1	0	0	0	100	100	100	100	100	100	100	100	100	100	100	100	100	100	100	100	100	100	100	100	100	100	100	100	100	100	100	100	100	0	0	0	0	0	0	0	0	0	0	0	50	50	50	50	50	50
GCA_019643135.1	0	0	0	50	100	100	100	100	100	100	100	100	100	100	100	100	100	100	100	100	100	100	100	100	100	100	100	100	100	100	100	100	0	0	0	0	0	0	0	0	0	0	0	50	50	50	50	50	50
GCA_019643195.1	0	0	0	50	100	100	100	100	100	100	100	100	100	100	100	100	100	100	100	100	100	100	100	100	100	100	100	100	100	100	100	100	0	0	0	0	0	0	0	0	0	0	0	50	50	50	50	50	50
GCA_019643235.1	0	0	0	50	100	100	100	100	100	100	100	100	100	100	100	100	100	100	100	100	100	100	100	100	100	100	100	100	100	100	100	100	0	0	0	0	0	0	0	0	0	0	0	50	50	50	50	50	50
GCA_014142725.1	0	0	0	50	100	100	100	100	100	100	100	100	100	100	100	100	100	100	100	100	100	100	100	100	100	100	100	100	100	100	100	100	0	0	0	0	0	0	0	0	0	0	0	50	50	50	50	50	50
GCA_014142515.1	0	0	0	50	100	100	100	100	100	100	100	100	100	100	100	100	100	100	100	100	100	100	100	100	100	100	100	100	100	100	100	100	0	0	0	0	0	0	0	0	0	0	0	50	50	50	50	50	50
GCA_019643215.1	0	0	0	50	100	100	100	100	100	100	100	100	100	100	100	100	100	100	100	100	100	100	100	100	100	100	100	100	100	100	100	100	0	0	0	0	0	0	0	0	0	0	0	50	50	50	50	50	50
GCA_000165085.1	100	100	100	100	100	50	100	100	100	100	100	100	100	100	100	100	100	100	100	100	100	100	100	100	100	100	100	100	100	100	100	100	0	50	50	50	50	50	50	50	50	50	50	50	50	50	0	0	50
GCA_900455835.1	100	100	100	100	50	50	100	100	100	100	100	100	100	100	100	100	100	100	100	100	100	100	100	100	100	100	100	100	100	100	100	100	0	50	50	50	50	50	50	50	50	50	50	0	0	50	0	0	50
GCA_020341455.1	100	100	100	100	100	50	0	100	100	100	100	100	100	100	100	100	100	100	100	100	100	100	100	100	100	100	100	100	100	100	100	100	0	50	50	50	50	50	50	50	50	50	50	0	0	0	0	0	50
GCA_016466415.2	100	100	100	100	100	100	100	100	100	100	100	100	100	100	100	100	100	100	100	100	100	100	100	100	100	100	100	100	100	100	100	100	0	50	50	50	50	50	50	50	50	50	50	0	0	50	0	0	50
GCA_000743455.1	100	100	100	100	50	50	100	100	100	100	100	100	100	100	100	100	100	100	100	100	100	100	100	100	100	100	100	100	100	100	100	100	0	50	50	50	50	50	50	50	50	50	50	0	0	0	0	0	50
GCA_013391365.1	100	100	100	50	100	100	100	100	100	100	100	100	100	100	100	100	100	100	100	100	100	100	100	100	100	100	100	100	100	100	100	50	50	50	50	50	50	0	50	50	50	50	50	50	50	50	50	50	50
GCA_009668005.1	100	100	100	100	50	100	100	100	100	100	100	100	100	100	100	100	100	100	100	100	100	100	100	100	100	100	100	100	100	100	100	50	50	50	50	0	0	50	50	50	50	50	50	0	0	50	0	50	0
GCA_001699795.1	100	100	100	50	100	100	100	100	100	100	100	100	100	100	100	100	100	100	100	100	100	100	100	100	100	100	100	100	100	100	100	0	50	50	50	50	50	0	50	50	50	50	50	50	50	50	50	50	0
GCA_002516395.2	100	100	0	50	50	100	100	100	100	100	100	100	100	100	100	100	100	100	100	100	100	100	100	100	100	100	100	100	100	100	100	0	50	50	0	0	0	50	50	50	50	50	50	50	50	50	50	50	0
GCA_013413505.1	100	0	0	100	50	50	100	100	100	100	100	100	100	100	100	100	100	100	100	100	100	100	100	100	100	100	100	100	100	100	100	0	50	50	50	50	50	0	0	50	50	50	50	50	50	50	50	50	50
GCA_019642395.1	100	100	100	100	100	100	100	100	100	100	100	100	100	100	100	100	100	100	100	100	100	100	100	100	100	100	100	100	100	100	100	0	50	50	50	50	50	50	50	50	50	50	50	50	50	50	50	50	50
GCA_014141845.1	100	100	100	100	100	100	100	100	100	100	100	100	100	100	100	100	100	100	100	100	100	100	100	100	100	100	100	100	100	100	100	0	50	50	50	50	50	50	50	50	50	50	50	50	50	50	50	50	50
GCA_014142025.1	100	100	100	100	100	100	100	100	100	100	100	100	100	100	100	100	100	100	100	100	100	100	100	100	100	100	100	100	100	100	100	0	50	50	50	50	50	50	50	50	50	50	50	50	50	50	50	50	50
GCA_014141915.1	100	100	100	100	50	100	100	100	100	100	100	100	100	100	100	100	100	100	100	100	100	100	100	100	100	100	100	100	100	100	100	0	50	50	50	50	50	50	50	50	50	50	50	0	0	50	50	50	50
GCA_019642515.1	100	100	100	100	50	100	100	100	100	100	100	100	100	100	100	100	100	100	100	100	100	100	100	100	100	100	100	100	100	100	100	0	50	50	50	50	50	50	50	50	50	50	50	0	0	50	50	50	50
GCA_019642675.1	100	100	100	100	100	100	100	100	100	100	100	100	100	100	100	100	100	100	100	100	100	100	100	100	100	100	100	100	100	100	100	0	50	50	50	50	50	50	50	50	50	50	50	50	50	50	50	50	50
GCA_019641895.1	100	100	100	100	100	100	100	100	100	100	100	100	100	100	100	100	100	100	100	100	100	100	100	100	100	100	100	100	100	100	100	0	50	50	50	50	50	50	50	50	50	50	50	50	50	50	50	50	50
GCA_019642335.1	100	100	100	100	100	100	100	100	100	100	100	100	100	100	100	100	100	100	100	100	100	100	100	100	100	100	100	100	100	100	100	0	50	50	50	50	50	50	50	50	50	50	50	50	50	50	50	50	50
GCA_019641775.1	100	100	100	100	100	100	100	100	100	100	100	100	100	100	100	100	100	100	100	100	100	100	100	100	100	100	100	100	100	100	100	0	50	50	50	50	50	50	50	50	50	50	50	50	50	50	50	50	50
GCA_014141555.1	100	100	100	100	100	100	100	100	100	100	100	100	100	100	100	100	100	100	100	100	100	100	100	100	100	100	100	100	100	100	100	0	50	50	50	50	50	50	50	50	50	50	50	50	50	50	50	50	50
GCA_019641815.1	100	100	100	100	100	100	100	100	100	100	100	100	100	100	100	100	100	100	100	100	100	100	100	100	100	100	100	100	100	100	100	0	50	50	50	50	50	50	50	50	50	50	50	50	50	50	50	50	50
GCA_014141585.1	100	100	100	100	100	100	100	100	100	100	100	100	100	100	100	100	100	100	100	100	100	100	100	100	100	100	100	100	100	100	100	0	50	50	50	50	50	50	50	50	50	50	50	50	50	50	50	50	50
GCA_019642455.1	100	100	100	50	100	100	100	100	100	100	100	100	100	100	100	100	100	100	100	100	100	100	100	100	100	100	100	100	100	100	100	0	50	50	50	50	50	50	50	50	50	50	50	50	50	50	50	50	50
GCA_014141745.1	100	100	100	50	100	100	100	100	100	100	100	100	100	100	100	100	100	100	100	100	100	100	100	100	100	100	100	100	100	100	100	0	50	50	50	50	50	50	50	50	50	50	50	50	50	50	50	50	50
GCA_014141825.1	100	100	100	100	100	100	100	100	100	100	100	100	100	100	100	100	100	100	100	100	100	100	100	100	100	100	100	100	100	100	100	0	50	50	50	50	50	50	50	50	50	50	50	50	50	50	50	50	50
GCA_014142125.1	100	100	100	50	100	100	100	100	100	100	100	100	100	100	100	100	100	100	100	100	100	100	100	100	100	100	100	100	100	100	100	0	50	50	50	50	50	50	50	50	50	50	50	50	50	50	50	50	50
GCA_014142135.1	100	100	100	100	100	100	100	100	100	100	100	100	100	100	100	100	100	100	100	100	100	100	100	100	100	100	100	100	100	100	100	0	50	50	50	50	50	50	50	50	50	50	50	50	50	50	50	50	50
GCA_014142165.1	100	100	100	100	100	100	100	100	100	100	100	100	100	100	100	100	100	100	100	100	100	100	100	100	100	100	100	100	100	100	100	0	50	50	50	50	50	50	50	50	50	50	50	50	50	50	50	50	50
GCA_014142195.1	100	100	100	50	100	100	100	100	100	100	100	100	100	100	100	100	100	100	100	100	100	100	100	100	100	100	100	100	100	100	100	0	50	50	50	50	50	50	50	50	50	50	50	50	50	50	50	50	50
GCA_019642735.1	100	100	100	50	100	100	100	100	100	100	100	100	100	100	100	100	100	100	100	100	100	100	100	100	100	100	100	100	100	100	100	0	50	50	50	50	50	50	50	50	50	50	50	50	50	50	50	50	50
GCA_019642855.1	100	100	100	50	100	100	100	100	100	100	100	100	100	100	100	100	100	100	100	100	100	100	100	100	100	100	100	100	100	100	100	0	50	50	50	50	50	50	50	50	50	50	50	50	50	50	50	50	50
GCA_019642775.1	100	100	100	100	100	100	100	100	100	100	100	100	100	100	100	100	100	100	100	100	100	100	100	100	100	100	100	100	100	100	100	0	50	50	50	50	50	50	50	50	50	50	50	50	50	50	50	50	50
GCA_019642795.1	100	100	100	100	100	100	100	100	100	100	100	100	100	100	100	100	100	100	100	100	100	100	100	100	100	100	100	100	100	100	100	0	50	50	50	50	50	50	50	50	50	50	50	50	50	50	50	50	50
GCA_019642175.1	100	100	100	50	100	100	100	100	100	100	100	100	100	100	100	100	100	100	100	100	100	100	100	100	100	100	100	100	100	100	100	0	50	50	50	50	50	50	50	50	50	50	50	50	50	50	50	50	50
GCA_014141695.1	100	100	100	50	100	100	100	100	100	100	100	100	100	100	100	100	100	100	100	100	100	100	100	100	100	100	100	100	100	100	100	0	50	50	50	50	50	50	50	50	50	50	50	50	50	50	50	50	50
GCA_014141735.1	100	100	100	100	100	100	100	100	100	100	100	100	100	100	100	100	100	100	100	100	100	100	100	100	100	100	100	100	100	100	100	0	50	50	50	50	50	50	50	50	50	50	50	50	50	50	50	50	50
GCA_019642295.1	100	100	100	100	100	100	100	100	100	100	100	100	100	100	100	100	100	100	100	100	100	100	100	100	100	100	100	100	100	100	100	0	50	50	50	50	50	50	50	50	50	50	50	50	50	50	50	50	50
GCA_014141805.1	100	100	100	100	100	100	100	100	100	100	100	100	100	100	100	100	100	100	100	100	100	100	100	100	100	100	100	100	100	100	100	0	50	50	50	50	50	50	50	50	50	50	50	50	50	50	50	50	50
GCA_019642025.1	100	100	100	100	100	100	100	100	100	100	100	100	100	100	100	100	100	100	100	100	100	100	100	100	100	100	100	100	100	100	100	0	50	50	50	50	50	50	50	50	50	50	50	50	50	50	50	50	50
GCA_014142695.1	100	100	100	100	100	100	100	100	100	100	100	100	100	100	100	100	100	100	100	100	100	100	100	100	100	100	100	100	100	100	100	0	50	50	50	50	50	50	50	50	50	50	50	0	0	50	50	50	50
GCA_019642275.1	100	100	100	100	100	100	100	100	100	100	100	100	100	100	100	100	100	100	100	100	100	100	100	100	100	100	100	100	100	100	100	0	50	50	50	50	50	50	50	50	50	50	50	0	0	50	50	50	50
GCA_019641795.1	100	100	100	100	100	100	100	100	100	100	100	100	100	100	100	100	100	100	100	100	100	100	100	100	100	100	100	100	100	100	100	0	50	50	50	50	50	50	50	50	50	50	50	0	0	50	50	50	50
GCA_019641695.1	100	100	100	50	100	100	100	100	100	100	100	100	100	100	100	100	100	100	100	100	100	100	100	100	100	100	100	100	100	100	100	0	50	50	50	50	50	50	50	50	50	50	50	0	0	50	50	50	50
GCA_014142655.1	100	100	100	100	100	100	100	100	100	100	100	100	100	100	100	100	100	100	100	100	100	100	100	100	100	100	100	100	100	100	100	0	50	50	50	50	50	50	50	50	50	50	50	50	50	50	50	50	50
GCA_014142645.1	100	100	100	100	100	100	100	100	100	100	100	100	100	100	100	100	100	100	100	100	100	100	100	100	100	100	100	100	100	100	100	0	50	50	50	50	50	50	50	50	50	50	50	0	0	50	50	50	50
GCA_014142405.1	100	100	100	100	100	100	100	100	100	100	100	100	100	100	100	100	100	100	100	100	100	100	100	100	100	100	100	100	100	100	100	0	50	50	50	50	50	50	50	50	50	50	50	0	0	50	50	50	50
GCA_019643075.1	100	100	100	100	100	100	100	100	100	100	100	100	100	100	100	100	100	100	100	100	100	100	100	100	100	100	100	100	100	100	100	0	50	50	50	50	50	50	50	50	50	50	50	0	0	50	50	50	50
GCA_014142625.1	100	100	100	50	100	100	100	100	100	100	100	100	100	100	100	100	100	100	100	100	100	100	100	100	100	100	100	100	100	100	100	0	50	50	50	50	50	50	50	50	50	50	50	0	0	50	50	50	50
GCA_014142735.1	100	100	100	100	100	100	100	100	100	100	100	100	100	100	100	100	100	100	100	100	100	100	100	100	100	100	100	100	100	100	100	0	50	50	50	50	50	50	50	50	50	50	50	0	0	50	50	50	50
GCA_019642805.1	100	100	100	100	100	100	100	100	100	100	100	100	100	100	100	100	100	100	100	100	100	100	100	100	100	100	100	100	100	100	100	0	50	50	50	50	50	50	50	50	50	50	50	0	0	50	50	50	50
GCA_014142365.1	100	100	100	100	100	100	100	100	100	100	100	100	100	100	100	100	100	100	100	100	100	100	100	100	100	100	100	100	100	100	100	0	50	50	50	50	50	50	50	50	50	50	50	0	0	50	50	50	50
GCA_019643015.1	100	100	100	100	100	100	100	100	100	100	100	100	100	100	100	100	100	100	100	100	100	100	100	100	100	100	100	100	100	100	100	0	50	50	50	50	50	50	50	50	50	50	50	0	0	50	50	50	50
GCA_014142685.1	100	100	100	100	100	100	100	100	100	100	100	100	100	100	100	100	100	100	100	100	100	100	100	100	100	100	100	100	100	100	100	0	50	50	50	50	50	50	50	50	50	50	50	50	50	50	50	50	50
GCA_019642555.1	100	100	100	100	100	100	100	100	100	100	100	100	100	100	100	100	100	100	100	100	100	100	100	100	100	100	100	100	100	100	100	0	50	50	50	50	50	50	50	50	50	50	50	50	50	50	50	50	50
* The values represent the screen result (blast score ratio) of each pan genes in 76 strains. "0" : percentage of identical <50% or coverage <60%; "50" : percentage of identical >50% & percentage of identical <75% & coverage >60%; "0" : percentage of identical >75% & coverage >60%. All blast results with e-value cutoff < 1e-6.
PHI_database information of screen-results
Record ID	PHI_MolConn_ID	Protein ID source	Protein ID	Gene ID source	Gene ID	Sequence Strain	Gene	Chr location	Gene/Protein modification	Modified gene/protein Id	Interacting partner(s)	Interacting partner(s) Id	Multiple mutation	Pathogen ID	Pathogen species	Pathogen strain ID	Pathogen strain	Disease	Host description	Host ID	Host species	Host strain	Host genotype	Host genotype-Id	Tissue	Gene Function	GO annotation	Database	Pathway	Mutant Phenotype	Mating defect	Prepenetration defect	Penetration defect	Postpenetration defect	Disease manifestation	Vegetative spores	Sexual spores	Invitro growth	Spore germination	Essential gene	Gene inducer	Gene inducer Id	Host target	Host target Id	Interaction phenotype	Host response	Exp. Technique-stable	Exp. Technique-transient	Species expert
Record 13240	PHI:8830	Uniprot	B4EGR6	Genbank	CAR55017	J2315	bcam1161	chromosome 2						95486	Burkholderia cenocepacia	1055524	H111	Cystic fibrosis-like disease	Moths	7137	Galleria mellonella (related: greater wax moth)				larva	Putative cyclic-di-GMP signaling protein				increased virulence (hypervirulence)										no							Gene mutation
Record 17685	PHI:11070	Uniprot	A0A5H2Q4P9	Genbank	AYB63031	IBSBF 2571	tssH							305	Ralstonia solanacearum	1394180	Rs-09-161	Bacterial wilt	Eudicots	4111	Solanum melongena (related: eggplant)	cv. Agassaim			leaf	Type VI secretion system ATPase				reduced virulence										no							Gene mutation
Record 17686	PHI:11071	Uniprot	A0A5H2Q8Z8	Genbank	AYB63037	IBSBF 2571	tssM							305	Ralstonia solanacearum	1394180	Rs-09-161	Bacterial wilt	Eudicots	4111	Solanum melongena (related: eggplant)	cv. Agassaim			leaf	Type VI secretion system membrane subunit				reduced virulence										no							Gene mutation
Record 16110	PHI:10282	Uniprot	W8TRT9	Genbank	AHM69299	502A	tufA		Ala271Val					1280	Staphylococcus aureus		ATCC 29213	Skin infection; food poisoning; respiratory disease	Primates	9606	Homo sapiens (related: human)	HeLa cells			HeLa cell	Elongation factor Tu				unaffected pathogenicity										no							Gene mutation: characterised; gene complementation
Record 12806	PHI:8639	Uniprot	A0A0K0GLJ4	Genbank	ACD59665	PXO99A	CspD ( WP_003488188.1)							347	Xanthomonas oryzae	360094	pv. oryzae strain PXO99	Bacterial leaf blight	Monocots	4530	Oryza sativa (related: rice)	IR24 line			leaf	Uncharacterized protein				unaffected pathogenicity								Wild type		no							Gene deletion: full; gene complementation
Record 15635	PHI:9980	Uniprot	B2SNH3	Genbank	ACD60895	PXO99A	leuD (PXO_02612)							347	Xanthomonas oryzae	360094	pv. oryzae strain PXO99A	Bacterial leaf blight	Monocots	4530	Oryza sativa (related: rice)	IR24 line			leaf	3-Isopropylmalate dehydratase small subunit				reduced virulence								reduced		no							Gene deletion: full; gene complementation
Record 10379	PHI:7611	Uniprot	P52698	Genbank	CAD16455	GMI1000	phcA							305	Ralstonia solanacearum	267608	GMI1000	Bacterial wilt	Eudicots	4081	Solanum lycopersicum (related: tomato)	cv. Bonny Best			root	LysR-type transcriptional regulator				reduced virulence								aberrant		no							Gene deletion: full; gene complementation
Record 7452	PHI:5419	Uniprot	Q8Y2C8	Genbank	CAD13936	GMI1000	rpoN1		rpoN1::Gmr				PHI:5420	305	Ralstonia solanacearum	267608	GMI1000	Bacterial wilt	Eudicots	4081	Solanum lycopersicum (related: tomato)	cv. Hawaii 7996			leaf	Alternative sigma factor				reduced virulence										no							Gene mutation; gene complementation
Record 12921	PHI:8677	Uniprot	Q8Y282	Genbank	CAD13982	GMI1000	RSc0454		mutant expressing SDH domain					305	Ralstonia solanacearum	267608	GMI1000	Bacterial wilt	Eudicots	4081	Solanum lycopersicum (related: tomato)	cv. Hongyangli			leaf; petiole	FAD-linked oxidase				loss of pathogenicity								Wild type		no							Gene mutation; gene complementation
Record 16866	PHI:10651	Uniprot	Q8Y1L8	Genbank	CAD14202	GMI1000	RS01577							305	Ralstonia solanacearum	267608	GMI1000	Bacterial wilt	Eudicots	4081	Solanum lycopersicum (related: tomato)	cv. Xinjinfeng no. 1			root; stem	Hybrid sensor histidine kinase/response regulator				reduced virulence								reduced		no							Gene deletion: full; gene complementation
Record 13348	PHI:8885	Uniprot	Q8Y1E7	Genbank	CAD14273	GMI1000	aroG2						PHI:8884	305	Ralstonia solanacearum	1429399	OE1-1	Bacterial wilt	Eudicots	4097	Nicotiana tabacum (related: common tobacco)	cv. Bright Yellow			leaf	Phospho-2-dehydro-3-deoxyheptonate aldolase			Shikimate pathway	loss of pathogenicity								reduced		no							Gene deletion: full; gene complementation
Record 7253	PHI:5271	Uniprot	Q8Y0J2	Genbank	CAD14754	GMI1000	fabG1							305	Ralstonia solanacearum	267608	GMI1000	Bacterial wilt	Eudicots	4081	Solanum lycopersicum (related: tomato)					3-ketoacyl-acyl carrier protein reductase			Fatty acid synthetic pathways	lethal										yes							Gene disruption; gene complementation
Record 17441	PHI:10945	Uniprot	Q8XZP4	Genbank	CAD15053	GMI1000	RSc1351 (phcK)							305	Ralstonia solanacearum	1429399	OE1-1	Bacterial wilt	Eudicots	4081	Solanum lycopersicum (related: tomato)				root	Putative sensor histidine kinase				reduced virulence										no							Gene mutation; gene complementation
Record 10952	PHI:7882	Uniprot	Q8XY83	Genbank	CAD15582	GMI1000	PrhO (Rsc1880)							305	Ralstonia solanacearum	1429399	OE1-1	Bacterial wilt	Eudicots	4097	Nicotiana tabacum (related: common tobacco)	cv. Bright Yellow			leaf	Putative LysR-type transcriptional regulator				reduced virulence										no							Gene deletion: full; gene complementation
Record 16914	PHI:10682	Uniprot	Q8XY07	Genbank	CAD15658	GMI1000	murI							305	Ralstonia solanacearum		SL341	Wilt	Eudicots	4081	Solanum lycopersicum (related: tomato)	cv. Moneymaker; cv. Hawaii 7996			root; leaf	Glutamate racemase				reduced virulence										no							Gene mutation; gene complementation
Record 10685	PHI:7723	Uniprot	Q8XWV5	Genbank	CAD16072	GMI1000	speC (RSc2365)							305	Ralstonia solanacearum	267608	GMI1000	Bacterial wilt	Eudicots	4081	Solanum lycopersicum (related: tomato)	cv. Moneymaker; cv. Bonny Best			xylem; leaf; root	Ornithine decarboxylase			Putrescine biosynthesis	loss of pathogenicity										no							Gene deletion: full; gene complementation
Record 13347	PHI:8884	Uniprot	Q8XW15	Genbank	CAD16367	GMI1000	aroG1						PHI:8885	305	Ralstonia solanacearum	1429399	OE1-1	Bacterial wilt	Eudicots	4097	Nicotiana tabacum (related: common tobacco)	cv. Bright Yellow			leaf	Phospho-2-dehydro-3-deoxyheptonate aldolase			Shikimate pathway	loss of pathogenicity								reduced		no							Gene deletion: full; gene complementation
Record 7254	PHI:5272	Uniprot	Q8XSV8	Genbank	CAD17510	GMI1000	fabG2							305	Ralstonia solanacearum	267608	GMI1000	Bacterial wilt	Eudicots	4081	Solanum lycopersicum (related: tomato)					3-ketoacyl-acyl carrier protein reductase			Fatty acid synthetic pathways	reduced virulence								reduced		no	NaCl	NaCl: CHEBI:26710					Gene disruption; gene complementation
Record 15333	PHI:9814	Uniprot	Q8XQW3	Genbank	CAD18256	GMI1000	otsA						PHI:9815; PHI:9816	305	Ralstonia solanacearum	267608	GMI1000	Bacterial wilt	Eudicots	4081	Solanum lycopersicum (related: tomato)				stem	Trehalose-6-phosphate synthase			Trehalose biosynthetic pathway	reduced virulence								Wild type		no	sodium chloride; polyethylene glycol; paraquat	sodium chloride: CHEBI:26710; polyethylene glycol: CHEBI:46793; paraquat: CHEBI:34905					Gene deletion: full
Record 7453	PHI:5420	Uniprot	Q8XPG9	Genbank	CAD18822	GMI1000	rpoN2		rpoN2::Gmr				PHI:5419	305	Ralstonia solanacearum	267608	GMI1000	Bacterial wilt	Eudicots	4081	Solanum lycopersicum (related: tomato)	cv. Hawaii 7996			leaf	Alternative sigma factor				reduced virulence										no							Gene mutation; gene complementation
Record 17758	PHI:11120	Uniprot	Q7VTC1	Genbank	CAE43883	Tohama I	rplN		single G-to-T nucleotide transversion in the 59-untranslated region (59-UTR) of the rplN					520	Bordetella pertussis	257313	Tohama I	Pertussis	Rodents	10090	Mus musculus (related: house mouse)	BALB/cByJ			lung	50S ribosomal protein				increased virulence (hypervirulence)										no							Gene mutation
Record 16970	PHI:10712	Uniprot	Q63RC4	Genbank	CAH36756	K96243	BPSL2748	chromosome 1						28450	Burkholderia pseudomallei	320373	MSHR668	Melioidosis	Rodents	10090	Mus musculus (related: house mouse)	BALB/c				Alkyl hydroperoxide reductase C				unaffected pathogenicity										no	Gentamicin	Gentamicin: CHEBI:17833					Gene deletion: full; gene complementation
Record 5383	PHI:3945	Uniprot	Q4UUL4	Genbank	AAY49259	8004	XC_2203							339	Xanthomonas campestris	314565	pv. campestris strain 8004	Black rot	Eudicots	3726	Raphanus sativus (related: radish)	var. longipinnatus (daikon)			leaf	Nucleotide diphosphate kinase				reduced virulence										no							Gene mutation
Record 12915	PHI:8674	Uniprot	C5AFJ6	Genbank	ACR28603	BGR1	hfq1 (bglu_1g14550)	chromosome 1					PHI:8675	337	Burkholderia glumae	626418	BGR1	Bacterial panicle blight (rice)	Monocots	4530	Oryza sativa (related: rice)	var. glutinosa cv. Blanco			inflorescence	RNA-binding protein Hfq				reduced virulence								reduced		no	H2O2	H2O2: CHEBI:16240					Gene deletion: full; gene complementation
Record 14257	PHI:9289	Uniprot	C5AD21	Genbank	ACR30136	BGR1	PVF11 (bglu_1g30730)	chromosome 1						337	Burkholderia glumae	626418	BGR1	Bacterial panicle blight (rice)	Monocots	4530	Oryza sativa (related: rice)	cv. Saeilmi			panicle	Putative TetR family transcriptional regulator				unaffected pathogenicity										no							Gene mutation; gene complementation
Record 4361	PHI:3170	Uniprot	B4E5A1	Genbank	CAR50526	J2315	paaB						PHI:3524; PHI:3525; PHI:3171; PHI:3172	95486	Burkholderia cenocepacia	985075	K56-2	Cystic fibrosis	Nematodes	6239	Caenorhabditis elegans (related: roundworm)	DH26			gastrointestinal tract	phenylacetic acid catabolism			phenylacetic acid degradation pathway	reduced virulence								wild type		no							Gene deletion: full; gene complementation
Record 14911	PHI:9583	Uniprot	A0A1V2Y2U7	Genbank	ONU87697	VC14762	paaK1							95486	Burkholderia cenocepacia		K56-2	Cystic fibrosis-like disease	Nematodes	6239	Caenorhabditis elegans (related: roundworm)					Phenylacetate-coenzyme A ligase			Phenylalanine catabolism	unaffected pathogenicity								Wild type		no							Gene deletion: full
Record 17682	PHI:11067	Uniprot	A0A0S4WLR3	Genbank	CUV59635	Phyl III-seqv23	ompA							305	Ralstonia solanacearum	1394180	Rs-09-161	Bacterial wilt	Eudicots	4111	Solanum melongena (related: eggplant)	cv. Agassaim			leaf	Outer membrane protein A				reduced virulence										no							Gene mutation
Record 15332	PHI:9816	Uniprot	A0A0S4VR07	Genbank	CUV36794	Phyl III-seqv23	treS	chromosome 7					PHI:9815; PHI:9814	305	Ralstonia solanacearum	267608	GMI1000	Bacterial wilt	Eudicots	4081	Solanum lycopersicum (related: tomato)				stem	Trehalose synthase			Trehalose biosynthetic pathway	reduced virulence								Wild type		no	sodium chloride; polyethylene glycol; paraquat	sodium chloride: CHEBI:26710; polyethylene glycol: CHEBI:46793; paraquat: CHEBI:34905					Gene deletion: full
Record 10757	PHI:7767	Uniprot	A0A0H2Z9B3	Genbank	ABJ10738	UCBPP-PA14	CcoN2 (PA14_44340)						PHI:7766	287	Pseudomonas aeruginosa	208963	UCBPP-PA14	Opportunistic infection	Nematodes	6239	Caenorhabditis elegans (related: roundworm)	N2				Orphan cbb3-type cytochrome oxidase subunit				unaffected pathogenicity										no							Gene deletion: full; gene complementation
Record 9020	PHI:6892	Uniprot	A0A0L9JQ40	Genbank	APQ81541	RM10961	iscU							28901	Salmonella enterica	90371	subsp. enterica serovar Typhimurium strain 12023	Salmonellosis	Rodents	10090	Mus musculus (related: house mouse)	C57BL/6			spleen	Fe-S cluster sensor				reduced virulence								wild type		no							Gene mutation
Record 10505	PHI:7634	Uniprot	Q9HU22	Genbank	AE004929_3	PAO1	rmlA							287	Pseudomonas aeruginosa	208964	PAO1	Infection	Eudicots	4236	Lactuca sativa (related: garden lettuce)	cv. Romaine			leaf	Glucose-1-phosphate thymidylyltransferase			Cell wall biosynthesis	loss of pathogenicity								reduced; aberrant		no							Gene deletion: full
Record 15976	PHI:10215	Uniprot	G8CP73	Genbank	AEQ93530		pumA						PHI:10216	287	Pseudomonas aeruginosa	208964	PAO1	Nosocomial infection	Rodents	10090	Mus musculus (related: house mouse)	BALB/c			heart; lung; kidney					unaffected pathogenicity										no							Altered gene expression / gene regulation: overexpression
Record 4855	PHI:3637	Uniprot	O05895	Genbank	AFN51257	H37Rv	alkB (Rv3252c)							1773	Mycobacterium tuberculosis	83332	H37Rv	Tuberculosis	Rodents	10090	Mus musculus (related: house mouse)	BALB/c SCID				transmembrane alkane-1-monooxygenase				increased virulence (hypervirulence)										no							Gene mutation
Record 10320	PHI:7572	Uniprot	W9BJ64	Genbank	CDO16329	Kp52.145	yfiB							573	Klebsiella pneumoniae		LM21	Pneumonia	Nematodes	6239	Caenorhabditis elegans (related: roundworm)					Outer membrane lipoprotein which acts as a sensor of YfiBNR system				unaffected pathogenicity										no	amikacin; ciprofloxacin; imipenem; meropenem	amikacin: CHEBI:2637; ciprofloxacin: CHEBI:100241; imipenem: CHEBI:471744; meropenem: CHEBI:43968					Gene deletion: full; gene complementation
Record 5615	PHI:4116	Uniprot	B5S9R7	Genbank	CAQ59876	IPO1609	RSIPO_04290						PHI:4117; PHI:4118; PHI:4119; PHI:4120; PHI:4121	305	Ralstonia solanacearum		UY031	Brown rot (potato)	Eudicots	4113	Solanum tuberosum (related: potato)				petiole; root	Type 4 fimbrial biogenesis protein				reduced virulence				yes				wild type		no							Gene deletion: full; gene complementation
Record 5617	PHI:4118	Uniprot	B5S9R9	Genbank	CAQ59878	IPO1609	RSIPO_04292						PHI:4116; PHI:4117; PHI:4119; PHI:4120; PHI:4121	305	Ralstonia solanacearum		UY031	Brown rot (potato)	Eudicots	4113	Solanum tuberosum (related: potato)				petiole; root	Type 4 fimbrial biogenesis protein				reduced virulence				yes				wild type		no							Gene deletion: full; gene complementation
Record 8410	PHI:6439	Uniprot	A0A060HKF7	Genbank	AIC13597	MUL0034	MqsRA							2371	Xylella fastidiosa	183190	Temecula1	Pierce's disease of grapes; citrus variegated chlorosis	Eudicots	2711	Citrus sinensis (related: sweet orange)	cv. Pera			leaf	Toxin-Antitoxin System				reduced virulence										no							Altered gene expression / gene regulation: overexpression
Record 16805	PHI:10628	Uniprot	C5AA67	Genbank	ACR27590	BGR1	tssD1 (bglu_1g03910)	chromosome 1					PHI:10629; PHI:10630; PHI:10631	337	Burkholderia glumae	626418	BGR1	Bacterial panicle blight (rice)	Monocots	4530	Oryza sativa (related: rice)				panicle	Effector protein				effector (plant avirulence determinant)								wild type		no							Gene deletion: full; gene complementation
Record 2937	PHI:2417	Uniprot	Q9KVQ3		VC_0088	ATCC 39315 / El Tor Inaba N16961	tatC	Chromosome 1					PHI:2415; PHI:2416	666	Vibrio cholerae	243277	serotype O1 strain El Tor N16961	Cholera	Rodents	10090	Mus musculus (related: house mouse)	BALB/c			intestine	Translocate folded proteins; virulence			Tat pathway	reduced virulence		yes		yes				wild type; aberrant		no							Gene mutation: characterised; gene complementation
Record 4657	PHI:3419	Uniprot	Q8XT88	Genbank	CAD17378	GMI1000	fcs							305	Ralstonia solanacearum	267608	GMI1000	Bacterial wilt	Eudicots	4081	Solanum lycopersicum (related: tomato)	cv. Bonny Best			stem; root	feruloyl-CoA synthetase involved in HCA degradation			HCA degradation pathway	reduced virulence										no							Gene mutation: characterised; gene complementation
Record 9186	PHI:6980	Uniprot	A0A0F6B845	Genbank	ACY90693	14028S	tcp						PHI:6979; PHI:6981; PHI:6982; PHI:6983; PHI:6984; PHI:6985	28901	Salmonella enterica	90371	subsp. enterica serovar Typhimurium strain NCTC 12023	Salmonellosis	Primates	9606	Homo sapiens (related: human)	HeLa cells			epithelial cell	Methyl-accepting chemotaxis protein				reduced virulence										no							Gene deletion: full
Record 17436	PHI:10941	Uniprot	Q886T3	Genbank	AAO55014	DC3000	PSPTO_1493							317	Pseudomonas syringae	223283	pv. tomato strain DC3000	Bacterial speck	Eudicots	4081	Solanum lycopersicum (related: tomato)	cv. Moneymaker			leaf	Methyl-accepting chemotaxis protein				unaffected pathogenicity										no							Gene deletion: full; gene complementation
Record 7442	PHI:5415	Uniprot	Q5NEQ5	Genbank	AJI69883	SCHU S4	FTT1564							263	Francisella tularensis	177416	SCHU S4	Tularemia	Rodents	10090	Mus musculus (related: house mouse)	BALB/c				potential virulence factor				unaffected pathogenicity										no							Gene mutation
Record 17942	PHI:11203	Uniprot	Q6NF92	Genbank	CAE50533	NCTC13129	ftsH							1717	Corynebacterium diphtheriae	257309	NCTC 13129	Diphtheria	Nematodes	6239	Caenorhabditis elegans (related: roundworm)	N2				ATP-dependent zinc metalloprotease				unaffected pathogenicity										no							Altered gene expression / gene regulation: overexpression
Record 15978	PHI:10216	Uniprot	G8CP74	Genbank	AEQ93531		pumB							287	Pseudomonas aeruginosa	208964	PAO1	Nosocomial infection	Rodents	10090	Mus musculus (related: house mouse)	BALB/c			lung; kidney					increased virulence (hypervirulence)										no							Altered gene expression / gene regulation: overexpression
Record 14824	PHI:9533	Uniprot	E9F5A9	Genbank	EFY97162	ARSEF 23	urease (MAA_07458)							568076	Metarhizium robertsii	1432499	ARSEF 2575		Monocots	4513	Hordeum vulgare (related: barley)	cv. Sprout Master			leaf	Urease				unaffected pathogenicity										no							Gene mutation
Record 283	PHI:274	Uniprot	Q7LJU0	EMBL	AAM22494		USX1							5207	Cryptococcus neoformans	235443	H99	Cryptococcosis	Rodents	10090	Mus musculus (related: house mouse)					UDP-xylose synthase	GO:0009405 IMP	GO		loss of pathogenicity																	Gene disruption; gene complementation
Record 9187	PHI:6981	Uniprot	A0A0F6BB74	Genbank	ACY91777	14028S	tsr						PHI:6979; PHI:6980; PHI:6982; PHI:6983; PHI:6984; PHI:6985	28901	Salmonella enterica	90371	subsp. enterica serovar Typhimurium strain NCTC 12023	Salmonellosis	Primates	9606	Homo sapiens (related: human)	HeLa cells			epithelial cell	Methyl-accepting chemotaxis protein				reduced virulence										no							Gene deletion: full
Record 4807	PHI:3599	Uniprot	Q83CA1	Genbank	AAO90736	RSA 493	PmrA							777	Coxiella burnetii	227377	Nine Mile Phase I	Q fever	Primates	9606	Homo sapiens (related: human)	THP-1 cells			monocytic leukemia cell line	Response Regulator				reduced virulence										no							Gene mutation; gene complementation
Record 16599	PHI:10526	Uniprot	P0ABL5	Genbank	AAC75262	K-12	napC						PHI:10512; PHI:10513; PHI:10514; PHI:10515; PHI:10516; PHI:10517; PHI:10518; PHI:10519; PHI:10520; PHI:10521; PHI:10522; PHI:10523; PHI:10524; PHI:10525	562	Escherichia coli	199310	CFT073	Urinary tract infection	Rodents	10117	Rattus rattus (related: black rat)	Sprague-Dawley			bladder; kidney	Cytochrome c-type protein				reduced virulence								wild type		no							Gene deletion: full; gene complementation
Record 16595	PHI:10522	Uniprot	P33937	Genbank	AAC75266	K-12	napA						PHI:10512; PHI:10513; PHI:10514; PHI:10515; PHI:10516; PHI:10517; PHI:10518; PHI:10519; PHI:10520; PHI:10521; PHI:10523; PHI:10524; PHI:10525; PHI:10526	562	Escherichia coli	199310	CFT073	Urinary tract infection	Rodents	10117	Rattus rattus (related: black rat)	Sprague-Dawley			bladder; kidney	Periplasmic nitrate reductase				reduced virulence								wild type		no							Gene deletion: full; gene complementation
Record 4709	PHI:3451	Uniprot	B4EJI4	Genbank	CAR55348	J2315	BceR		bceR- mutant TmpR 9trimethoprim resistance)					95486	Burkholderia cenocepacia	985075	K56-2	Nosocomial infection	Eudicots	3879	Medicago sativa (related: alfalfa)	cv. 57Q77			seedling	response regulator				unaffected pathogenicity								wild type		no							Gene mutation: characterised; gene complementation
Record 10322	PHI:7573	Uniprot	Q669S4	Genbank	CAH21648	IP 32953	MgtB							633	Yersinia pseudotuberculosis		IP32953	Zoonotic infection	Moths	7137	Galleria mellonella (related: greater wax moth)				larva	Magnesium ion transporter				reduced virulence								reduced		no							Gene deletion: full; gene complementation
Record 10321	PHI:7573	Uniprot	Q7CIZ1	Genbank	CAL20306	CO92	MgtB							632	Yersinia pestis		GB	Pneumonic plague	Rodents	10090	Mus musculus (related: house mouse)	BALB/c			spleen	Magnesium ion transporter				reduced virulence								reduced		no							Gene deletion: full; gene complementation
Record 4620	PHI:3385	Uniprot	W7MS09	Genbank	EWG54273	7600	FVEG_12529							117187	Fusarium verticillioides		M-3125	Ear rot (maize); stalk rot (maize)	Monocots	4577	Zea mays (related: maize)	subsp. mays cv. Silver Queen			leaf	fusaric acid biosynthesis				unaffected pathogenicity										no							Gene deletion: full
Record 12571	PHI:8558	Uniprot	T1YC56	Genbank	AGU62228	CN1	Rho							1280	Staphylococcus aureus		HG001	Nosocomial infection	Rodents	10090	Mus musculus (related: house mouse)	BALB/c				Transcriptional regulator				increased virulence (hypervirulence)										no	bicyclomycin	bicyclomycin: CHEBI:60584					Gene mutation; gene complementation
Record 8526	PHI:6535	Uniprot	P07363	Genbank	AAA23573		cheA				arcA	Uniprot: P0A9Q1	PHI:6536	562	Escherichia coli		XM	Meningitis	Birds	8839	Anas platyrhynchos (related: mallard)				brain	Chemotaxis protein				unaffected pathogenicity										no							Gene mutation
Record 16613	PHI:10532	Uniprot	A0A1U7ET34	Genbank	BAX00074	6605	mexF						PHI:10531	317	Pseudomonas syringae	1189622	pv. tabaci strain 6605	Infection	Eudicots	4097	Nicotiana tabacum (related: common tobacco)	cv. Xanthi			leaf	Multidrug efflux RND transporter				reduced virulence								wild type		no	Catechol; coumarin; acetovanillone; ampicillin; chloramphenicol	Catechol: CHEBI:18135; coumarin: CHEBI:28794; acetovanillone: CHEBI:2781; ampicillin: CHEBI:28971; chloramphenicol: CHEBI:17698					Gene deletion: full
Record 12866	PHI:8656	Uniprot	E0SJT3	Genbank	ADN00372	3937	ompR						PHI:8654	204038	Dickeya dadantii	198628	EC3937	Soft rot	Eudicots	13427	Cichorium intybus (related: chicory)				leaf	DNA-binding response regulator in two-component regulatory system				reduced virulence										no							Gene mutation
Record 8425	PHI:6451	Uniprot	W9B4M6	Genbank	CDO13174	Kp52.145	acrB							573	Klebsiella pneumoniae		NCTC 9633	Pneumonia	Nematodes	6239	Caenorhabditis elegans (related: roundworm)				larva	Acriflavine resistance protein				reduced virulence										no							Gene deletion: full
Record 9273	PHI:7042	Uniprot	Q8XDQ1	Genbank	BAB35075	EDL933	katN							562	Escherichia coli	155864	EDL933	Urinary tract infection	Rodents	10090	Mus musculus (related: house mouse)	BALB/c			peritoneal macrophage	Effector protein				effector (plant avirulence determinant)								Wild type		no	H2O2	H2O2: CHEBI:16240					Gene mutation; gene complementation
Record 4491	PHI:3272	Uniprot	Q8CWG4	Genbank	AE013994_1	KIM10+	glpD							632	Yersinia pestis	214092	CO92	Pneumonic plague	Rodents	10090	Mus musculus (related: house mouse)	Swiss Webster				Glycerol-3-phosphate dehydrogenase involved in glycerol fermentation				unaffected pathogenicity										no							Gene deletion: full; gene complementation
Record 13101	PHI:8764	Uniprot	G3XCU6	Genbank	AE004601_8	PAO1	cysB							287	Pseudomonas aeruginosa	208964	PAO1	Infection	Rodents	10090	Mus musculus (related: house mouse)	BALB/c			lung	LysR-type transcriptional regulator			Cysteine biosynthesis	reduced virulence										no							Gene deletion: full; gene complementation
Record 4495	PHI:3277	Uniprot	Q4WIQ3	Genbank	EAL87202	Af293	gnoA						PHI:3275	746128	Aspergillus fumigatus	1266464	CEA17	Invasive pulmonary aspergillosis	Rodents	10090	Mus musculus (related: house mouse)	CD-1			lung	S-nitrosoglutathione reductase				unaffected pathogenicity										no							Gene mutation
Record 12804	PHI:8637	Uniprot	A0A0U4VHH3	Genbank	ALZ72162	PXO83	CspB (WP_011408744.1)							347	Xanthomonas oryzae	360094	pv. oryzae strain PXO99	Bacterial leaf blight	Monocots	4530	Oryza sativa (related: rice)	IR24 line			leaf	Cold-shock protein				unaffected pathogenicity								Wild type		no							Gene deletion: full; gene complementation
Record 14059	PHI:9198	Uniprot	W8ZK20	Genbank	CDN82752	EC958	yegN						PHI:9197	562	Escherichia coli	155864	serotype O157:H7 strain EDL933	Urinary tract infection	Rodents	10090	Mus musculus (related: house mouse)	CD-1			kidney	Multidrug efflux system subunit				reduced virulence								Wild type		no	ciprofloxacin; levofloxacin	ciprofloxacin: CHEBI:100241; levofloxacin: CHEBI:63598					Gene deletion: full
Record 11163	PHI:7948	Uniprot	W1I1Q2	Genbank	CDL64297	IS39	lpxO							573	Klebsiella pneumoniae		52.145	Pneumonia	Moths	7137	Galleria mellonella (related: greater wax moth)				larva	Fe2+/alpha-ketoglutaratedependent dioxygenase				reduced virulence										no							Gene mutation
Record 17952	PHI:11208	Uniprot	V5VCS6	Genbank	AIL81000	AB030	clpS							470	Acinetobacter baumannii	1116234	AB5075	Nosocomial infection	Rodents	10090	Mus musculus (related: house mouse)	C57BL/6			lung; kidney	ATP-dependent Clp protease adapter protein				reduced virulence								wild type		no	H2O2	H2O2: CHEBI:16240					Gene deletion: full
Record 8472	PHI:6492	Uniprot	V5VBJ6	Genbank	AKA30976	AB5075-UW	lipA							470	Acinetobacter baumannii	400667	ATCC 17978	Nosocomial infection	Rodents	10090	Mus musculus (related: house mouse)	CBA/J			spleen; liver	Lipase				reduced virulence								wild type		no							Gene deletion: full
Record 10203	PHI:7474	Uniprot	Q9X4P2	Genbank	AF116285_1	UCBPP-PA14	PA0336 (RppH)							287	Pseudomonas aeruginosa		PAO1161	Infection	Nematodes	6239	Caenorhabditis elegans (related: roundworm)	N2			larva	Nudix-type RNA pyrophosphohydrolase				increased virulence (hypervirulence)								reduced		no							Gene mutation; gene complementation
Record 6491	PHI:5042	Uniprot	Q9X4G0	Genbank	AE004627_5	PAO1	hmgA							287	Pseudomonas aeruginosa	652611	AES-1M	Opportunistic infection	Nematodes	6239	Caenorhabditis elegans (related: roundworm)	CF512			larva	Homogentisate 1-2-Dioxygenase				reduced virulence										no							Gene mutation; gene complementation
Record 16909	PHI:10677	Uniprot	Q9LBD5	Genbank	AAF61278	PXO86	Hpa2						PHI:10681	347	Xanthomonas oryzae	360094	pv. oryzae strain PXO99A	Bacterial blight	Monocots	4530	Oryza sativa (related: rice)	cv. Nipponbare			leaf					reduced virulence										no							Gene deletion: full; gene complementation
Record 12781	PHI:8623	Uniprot	Q9K033	Genbank	AAF41202	MC58	cab (NMB0789)							487	Neisseria meningitidis		NIID84 ?cps	Septicemia	Primates	9606	Homo sapiens (related: human)	HBMEC			brain microvascular endothelial cell line	Cysteine ATP binding protein				unaffected pathogenicity								reduced		no	NaCl; H2O2; paraquat	NaCl: CHEBI:26710; H2O2: CHEBI:16240; paraquat: CHEBI:34905					Other evidence: ectopic complementation
Record 12782	PHI:8624	Uniprot	Q9JYJ3	Genbank	AAF41913	MC58	ghsb							487	Neisseria meningitidis		NIID84 ?cps	Septicemia	Primates	9606	Homo sapiens (related: human)	HBMEC			brain microvascular endothelial cell line	Glutathione synthetase				unaffected pathogenicity										no	NaCl; H2O2; paraquat	NaCl: CHEBI:26710; H2O2: CHEBI:16240; paraquat: CHEBI:34905					Gene deletion: full
Record 14933	PHI:9599	Uniprot	Q9I730	Genbank	AE004449_1	PAO1	psCA1							287	Pseudomonas aeruginosa	208964	PAO1	Nosocomial infection	Moths	7137	Galleria mellonella (related: greater wax moth)				larva	beta-Carbonic anhydrase				reduced virulence										no	3-aminobenzene sulfonamide; acetazolamide; sulfamide; CaCl2	3-aminobenzene sulfonamide: CAS No.98-18-0; acetazolamide: CHEBI:27690; sulfamide: CHEBI:29368; CaCl2: CHEBI:3312					Gene deletion: full
Record 16761	PHI:10608	Uniprot	Q9HYU4	Genbank	AE004752_3	PAO1	PA0508						PHI:10606; PHI:10607; PHI:10605	287	Pseudomonas aeruginosa	652611	PA14	Opportunistic infection	Rodents	10090	Mus musculus (related: house mouse)	BALB/c			lung	Probableacyl-CoAdehydrogenase				unaffected pathogenicity										no							Gene mutation
Record 11217	PHI:7979	Uniprot	Q9I5I4	Genbank	AE004509_9	PAO1	dspI							287	Pseudomonas aeruginosa	652611	PA14	Infection	Primates	9606	Homo sapiens (related: human)	A549 cells			A-549 cell	Enoyl-coenzyme A (CoA) hydratase			Pyoverdine production	reduced virulence								Wild type		no							Gene deletion: full
Record 9205	PHI:6995	Uniprot	Q9I4N1	Genbank	AE004540_13	PAO1	Flil							287	Pseudomonas aeruginosa	652611	PA14	Opportunistic infection	Rodents	10090	Mus musculus (related: house mouse)	CD-1			liver; kidney	Flagellin				reduced virulence										no							Gene mutation
Record 10504	PHI:7633	Uniprot	Q9I2U9	Genbank	AE004605_4	PAO1	ppiB							287	Pseudomonas aeruginosa	208964	PAO1	Infection	Eudicots	4236	Lactuca sativa (related: garden lettuce)	cv. Romaine			leaf	Peptidyl-prolyl cis-trans isomerase			Cell wall biosynthesis	reduced virulence								reduced; aberrant		no							Gene deletion: full
Record 17068	PHI:10780	Uniprot	Q9HXP0	Genbank	AE004794_7	PAO1	PA3755							287	Pseudomonas aeruginosa		PAO1161	Infection	Nematodes	6239	Caenorhabditis elegans (related: roundworm)				larva	Nudix hydrolase domain-containing protein				unaffected pathogenicity								wild type		no	H2O2	H2O2: CHEBI:16240					Gene deletion: full; gene complementation
Record 10501	PHI:7630	Uniprot	Q9HVW7	Genbank	AAG07838	PAO1	murA							287	Pseudomonas aeruginosa	208964	PAO1	Infection	Eudicots	4236	Lactuca sativa (related: garden lettuce)	cv. Romaine			leaf	UDP-N-acetylglucosamine 1-carboxyvinyltransferase			Cell wall biosynthesis	unaffected pathogenicity								reduced; aberrant		no							Gene deletion: full
Record 13492	PHI:8939	Uniprot	Q9HVN9	Genbank	AE004867_12	PAO1	ndh (PA4538)						PHI:8940; PHI:8941; PHI:8942; PHI:8943; PHI:8944; PHI:8945	287	Pseudomonas aeruginosa	208964	PAO1	Nosocomial infection	Eudicots	4236	Lactuca sativa (related: garden lettuce)	cv. Romaine			leaf	NADH dehydrogenase				unaffected pathogenicity										no							Gene deletion: full; gene complementation
Record 16509	PHI:10485	Uniprot	Q9HV44	Genbank	AE004889_9	PAO1	dnaJ							287	Pseudomonas aeruginosa	208964	PAO1	Opportunistic infection	Flies	7227	Drosophila melanogaster (related: fruit fly)					Heat shock protein			Pyocyanin production	reduced virulence								wild type		no	H2O2	H2O2: CHEBI:16240					Gene mutation; gene complementation
Record 10328	PHI:7577	Uniprot	Q8ZR28	Genbank	AAL19551	LT2; SGSC 1412; ATCC 700720	cstA							28901	Salmonella enterica	90371	subsp. enterica serovar Typhimurium strain 14028	Salmonellosis	Nematodes	6239	Caenorhabditis elegans (related: roundworm)				intestine	Peptide-utilizing carbon starvation protein				reduced virulence										no							Gene deletion: full
Record 15745	PHI:10048	Uniprot	Q8ZPL7	Genbank	AAL20389	LT2	fumC						PHI:10046; PHI:10047; PHI:10051; PHI:10050	28901	Salmonella enterica	90371	subsp. enterica serovar Typhimurium strain NCTC 12023	Salmonellosis	Rodents	10090	Mus musculus (related: house mouse)	RAW 264.7 cells			macrophage	Fumarate hydratase class II				reduced virulence										no							Gene mutation; gene complementation
Record 9397	PHI:7131	Uniprot	Q8ZLJ2	Genbank	AAL22365	LT2; SGSC 1412; ATCC 700720	greB						PHI:7130	28901	Salmonella enterica	90371	subsp. enterica serovar Typhimurium strain SV5015	Salmonellosis	Rodents	10090	Mus musculus (related: house mouse)	BALB/c			liver; spleen	Transcription elongation factor			regulatory pathway	loss of pathogenicity										no							Gene mutation
Record 8489	PHI:6502	Uniprot	Q8Y1X8	Genbank	CAD14089	GMI1000	PglLRs							305	Ralstonia solanacearum	267608	GMI1000	Bacterial wilt	Eudicots	4081	Solanum lycopersicum (related: tomato)	cv. Platense			petiole; leaf	O-linked glycosylation				loss of pathogenicity										no							Gene mutation; gene complementation
Record 7073	PHI:5115	Uniprot	Q8XVD4	Genbank	CAD16604	GMI1000	RSc2897							305	Ralstonia solanacearum	267608		Bacterial wilt	Eudicots	4081	Solanum lycopersicum (related: tomato)	cv. Hawaii 7996				Type III effectors (T3E) and T3E-like genes				effector (plant avirulence determinant)										no							Other evidence: association genetics
Record 15331	PHI:9815	Uniprot	Q8XT80	Genbank	CAD17386	GMI1000	treY						PHI:9816; PHI:9814	305	Ralstonia solanacearum	267608	GMI1000	Bacterial wilt	Eudicots	4081	Solanum lycopersicum (related: tomato)				stem	Trehalose synthase			Trehalose biosynthetic pathway	reduced virulence								Wild type		no	sodium chloride; polyethylene glycol; paraquat	sodium chloride: CHEBI:26710; polyethylene glycol: CHEBI:46793; paraquat: CHEBI:34905					Gene deletion: full
Record 5653	PHI:4147	Uniprot	Q8PN16	Genbank	AAM36129	306	XAC1258							346	Xanthomonas citri	611301	subsp. citri	Canker (citrus)	Eudicots	2711	Citrus sinensis (related: sweet orange)				leaf	CyoA cytochrome O ubiquinol oxidase				reduced virulence										no							Gene mutation
Record 4648	PHI:3412	Uniprot	Q8PM59	Genbank	AAM36442	306	pstB							346	Xanthomonas citri	1203463	subsp. citri strain 306	Canker (citrus)	Eudicots	171249	Citrus limonia (related: mandarin lime)				leaf	phosphate metabolism				loss of pathogenicity										no							Gene mutation
Record 7435	PHI:5404	Uniprot	Q8PDI2	Genbank	AAM39675	ATCC 33913	pobA							339	Xanthomonas campestris	340	pv. campestris strain Xc1	Black rot	Eudicots	3711	Brassica rapa (related: field mustard)	subsp. pekinensis (chinese cabbage)			leaf	4-HBA degradation pathway components			4-HBA degradation pathway	reduced virulence										no							Gene mutation; gene complementation
Record 11158	PHI:7945	Uniprot	Q8PC98	Genbank	AAM40151	ATCC 33913	pip (proline iminopeptidase)		pipS106A					339	Xanthomonas campestris	314565	pv. campestris strain 8004	Black rot	Eudicots	3702	Arabidopsis thaliana (related: thale cress)	ecotype Col-0			leaf	Effector protein				effector (plant avirulence determinant)										no							Gene mutation; other evidence: transgenic plants
Record 16992	PHI:10726	Uniprot	Q8PBY6	Genbank	AAM40280	ATCC 33913	clpP							339	Xanthomonas campestris	314565	pv. campestris strain Xc17	Black rot	Eudicots	3712	Brassica oleracea (no common name found)	var. capitata (cabbage)			leaf	ATP-dependent Clp protease proteolytic subunit				reduced virulence										no							Gene deletion: full; gene complementation
Record 15362	PHI:9833	Uniprot	Q8PBY5	Genbank	AAM40281	ATCC 33913	clpX							339	Xanthomonas campestris		pv. campestris strain Xcc17	Black rot	Eudicots	3712	Brassica oleracea (no common name found)	var. capitata (cabbage)			leaf	ATP-binding subunit of ATP-dependent Clp protease				reduced virulence								Wild type		no	Hydrogen peroxide; polymyxin B; puromycin; sodium dodecyl sulfate	Hydrogen peroxide: CHEBI:16240; polymyxin B: CHEBI:8309; puromycin:17939; sodium dodecyl sulfate (SDS): CHEBI:8984					Gene mutation; gene complementation
Record 4273	PHI:3112	Uniprot	Q8P8Q1	Genbank	AAM41468	ATCC 33913	galU							339	Xanthomonas campestris	314565	pv. campestris strain 8004	Black rot	Eudicots	3712	Brassica oleracea (no common name found)	var. capitata (cabbage)			leaf	Uridine triphosphate (UTP)-glucose-1-phosphate uridylyltransferase				loss of pathogenicity										no							Gene mutation: characterised; gene complementation
Record 12917	PHI:8676	Uniprot	Q8NL12	Genbank	AAM35959	306	hupB (XAC1081)							346	Xanthomonas citri	1203463	subsp. citri strain 306	Canker (citrus)	Eudicots	2708	Citrus limon (related: lemon)	cv. Genova			leaf	Histone-like protein				reduced virulence								reduced		no							Gene mutation; gene complementation
Record 18186	PHI:7052	Uniprot	Q8DTB7	Genbank	AE014976_8	UA159	epsC							1309	Streptococcus mutans	210007	UA159	Infective endocarditis	Primates	9606	Homo sapiens (related: human)				blood	Exopolysaccharide synthesis enzyme [UDP-N-acetylglucosamine 2-epimerase]				reduced virulence								reduced		no							Gene mutation; gene complementation
Record 7292	PHI:5305	Uniprot	Q88BF1	Genbank	AAO53620	DC3000	OxyR							317	Pseudomonas syringae	223283	pv. tomato strain DC3000	Bacterial speck (tomato)	Eudicots	3702	Arabidopsis thaliana (related: thale cress)	ecotype Col-0			leaf	An oxidative stress-regulated transcription factor				reduced virulence										no	H2O2; menadione	H2O2: CHEBI:16240; menadione: CHEBI:28869					Gene mutation; gene complementation
Record 16780	PHI:10621	Uniprot	Q87XK7	Genbank	AAO57627	DC3000	aatJ (PSPTO_4171)							317	Pseudomonas syringae	223283	pv. tomato strain DC3000	Bacterial speck (tomato)	Eudicots	3702	Arabidopsis thaliana (related: thale cress)				leaf	Substrate-binding protein				reduced virulence								wild type		no							Gene deletion: full; gene complementation
Record 8606	PHI:6594	Uniprot	Q87WP3	Genbank	AAO57950	DC3000	carA							317	Pseudomonas syringae	223283	pv. tomato strain DC3000	Bacterial speck (tomato)	Eudicots	3702	Arabidopsis thaliana (related: thale cress)				leaf	Encodes the predicted small chain of carbamoylphosphate synthetase				reduced virulence								reduced		no							Gene disruption; gene complementation
Record 12471	PHI:8507	Uniprot	Q83F48	Genbank	AAO89667	RSA 493	nadB		R275L					777	Coxiella burnetii		Nine Mile phase II	Q fever	Primates	9606	Homo sapiens (related: human)	THP-1 cells			macrophage	Putative L-aspartate oxidase			De novo NAD biosynthetic pathway	reduced virulence								Wild type		no							Gene mutation: characterised; gene complementation
Record 5708	PHI:4186	Uniprot	Q7CGG8	Genbank	AAM87070	AE013955_4	ypo0656							632	Yersinia pestis	214092	CO92	Bubonic plague	Rodents	10090	Mus musculus (related: house mouse)	OF1			lymph node; spleen	putative DNA binding protein				reduced virulence										no							Gene deletion: partial; gene complementation
Record 17827	PHI:11150	Uniprot	Q6D652	Genbank	CAG74739	SCRI1043	edd							29471	Pectobacterium atrosepticum		SCRI1039	Soft rot (potato); blackleg disease (potato)	Eudicots	4113	Solanum tuberosum (related: potato)				tuber	Phosphogluconate dehydratase			Entner-Doudoroff (ED) pathway	unaffected pathogenicity								wild type		no							Gene deletion: full; gene complementation
Record 14588	PHI:9429	Uniprot	Q63QH7	Genbank	CAH37057	K96243	ltgG (BPSL3046)	chromosome 1						28450	Burkholderia pseudomallei	272560	K96243	Melioidosis	Rodents	10090	Mus musculus (related: house mouse)	BALB/c			spleen; liver; lung	Lytic transglycosylase				reduced virulence								aberrant		no	carbenicillin; ceftazidime	carbenicillin: CHEBI:3393; ceftazidime: CHEBI:3508					Gene deletion: full; gene complementation
Record 8509	PHI:6520	Uniprot	Q5ZVD8	Genbank	AAU27584	Philadelphia 1	LpdA							446	Legionella pneumophila	866628	130b	Legionnaires' disease	Rodents	10090	Mus musculus (related: house mouse)	A/J			lung	Effector (plant avirulence determinant)				effector (plant avirulence determinant)										no							Gene deletion: full
Record 6090	PHI:4732	Uniprot	Q5NH02	Genbank	CAG45307	SCHU S4	FTT0673p/prsAp							263	Francisella tularensis		SCHU S4	Tularemia	Rodents	10090	Mus musculus (related: house mouse)	BALB/c				ribose phosphate pyrophosphokinase				unaffected pathogenicity										no							Gene mutation
Record 11292	PHI:8032	Uniprot	Q5GWK1	Genbank	AAW76920	KACC10331	PhoB							347	Xanthomonas oryzae	360094	pv. oryzae strain PXO99A	Bacterial leaf blight	Monocots	4530	Oryza sativa (related: rice)	MH63			leaf	Two-component signal transduction system response regulator				unaffected pathogenicity										no							Gene deletion: full
Record 5075	PHI:3724	Uniprot	Q56056	Genbank	AAA92440	TSM117	RNase III							28901	Salmonella enterica	216597	subsp. enterica serovar Typhimurium strain SL1344	Food poisoning	Moths	7137	Galleria mellonella (related: greater wax moth)				larva	endoribonucleases				reduced virulence										no							Gene mutation; gene complementation
Record 5386	PHI:3948	Uniprot	Q4UZJ1	Genbank	AAY47532	8004	XC_0450							339	Xanthomonas campestris	314565	pv. campestris strain 8004	Black rot	Eudicots	3726	Raphanus sativus (related: radish)	var. longipinnatus (daikon)			leaf	4-Hydroxyphenylpyruvate deoxygenase				reduced virulence										no							Gene mutation
Record 5379	PHI:3941	Uniprot	Q4UZG1	Genbank	AAY47562	8004	XC_0481							339	Xanthomonas campestris	314565	pv. campestris strain 8004	Black rot	Eudicots	3726	Raphanus sativus (related: radish)	var. longipinnatus (daikon)			leaf	Anthranilate synthase component II				reduced virulence										no							Gene mutation
Record 5380	PHI:3942	Uniprot	Q4UZD3	Genbank	AAY47590	8004	XC_0509							339	Xanthomonas campestris	314565	pv. campestris strain 8004	Black rot	Eudicots	3726	Raphanus sativus (related: radish)	var. longipinnatus (daikon)			leaf	Phosphoribosylamine-glycine ligase				reduced virulence										no							Gene mutation
Record 5384	PHI:3946	Uniprot	Q4UYV4	Genbank	AAY47769	8004	XC_0690							339	Xanthomonas campestris	314565	pv. campestris strain 8004	Black rot	Eudicots	3726	Raphanus sativus (related: radish)	var. longipinnatus (daikon)			leaf	Sugar kinase adenosine kinase				reduced virulence										no							Gene mutation
Record 5388	PHI:3950	Uniprot	Q4UYA7	Genbank	AAY47966	8004	XC_0892							339	Xanthomonas campestris	314565	pv. campestris strain 8004	Black rot	Eudicots	3726	Raphanus sativus (related: radish)	var. longipinnatus (daikon)			leaf	Glutamate-1-semialdehyde aminotransferase				reduced virulence										no							Gene mutation
Record 5390	PHI:3952	Uniprot	Q4UWJ5	Genbank	AAY48578	8004	XC_1510							339	Xanthomonas campestris	314565	pv. campestris strain 8004	Black rot	Eudicots	3726	Raphanus sativus (related: radish)	var. longipinnatus (daikon)			leaf	TldD protein DNA gyrase control?				reduced virulence										no							Gene mutation
Record 8245	PHI:6314	Uniprot	Q48K32	Genbank	AAZ36556	1448A	kdpE							317	Pseudomonas syringae		MB03	Bacterial speck	Nematodes	6239	Caenorhabditis elegans (related: roundworm)	L4			gut	Potassium homeostasis and virulence				increased virulence (hypervirulence)										no							Gene mutation
Record 13940	PHI:9127	Uniprot	Q2YLB9	Genbank	CAJ12448	2308	bab2_0282	chromosome II						235	Brucella abortus	1310173	2308	Brucellosis	Rodents	10090	Mus musculus (related: house mouse)	BALB/c			peritoneal macrophage	ABC transporter permease				reduced virulence										no							Gene disruption; gene complementation
Record 13942	PHI:9129	Uniprot	Q2YJE8	Genbank	CAJ13275	2308	bab2_1109	chromosome II						235	Brucella abortus	1310173	2308	Brucellosis	Rodents	10090	Mus musculus (related: house mouse)	BALB/c			peritoneal macrophage	ABC transporter periplasmic binding protein				reduced virulence										no							Gene disruption; gene complementation
Record 13939	PHI:9126	Uniprot	Q2YIV2	Genbank	CAJ12443	2308	bab2_0277	chromosome II						235	Brucella abortus	1310173	2308	Brucellosis	Rodents	10090	Mus musculus (related: house mouse)	BALB/c			peritoneal macrophage	choline dehydrogenase				reduced virulence										no							Gene disruption; gene complementation
Record 15862	PHI:10163	Uniprot	Q2T7Q2	Genbank	ABC35439	ATCC 700388	ohr (BTH_II0597)	chromosome II						57975	Burkholderia thailandensis	271848	ATCC 700388D-5	Infection	Nematodes	6239	Caenorhabditis elegans (related: roundworm)					Organic hydroperoxide resistance protein				increased virulence (hypervirulence)										no	cumene hydroperoxide; H2O2; NaOCl	cumene hydroperoxide: CHEBI:78673; H2O2: CHEBI:16240; sodium hypochlorite (NaOCl): CHEBI:32146					Gene disruption; gene complementation
Record 17061	PHI:10773	Uniprot	Q2FWE8	Genbank	ABD31377	NCTC 8325	atpA							1280	Staphylococcus aureus		USA300 LAC 13C	Prosthetic joint infection	Rodents	10090	Mus musculus (related: house mouse)	C57BL/6NCrl			bone marrow myeloid-derived suppressor cell (MDSC); macrophage; knee joint; femur	ATP synthase subunit alpha				reduced virulence								reduced		no							Gene deletion: full; gene complementation
Record 5320	PHI:3914	Uniprot	Q0V515	Genbank	EAT92394	SN15	Sdh1							13684	Parastagonospora nodorum	321614	SN15	Stagonospora nodorum blotch	Monocots	4565	Triticum aestivum (related: bread wheat)	cv. Grandin			leaf; seedling	encodes succinic semialdehyde dehydrogenase				reduced virulence					seven dpi (half as pathogenic as wild type)	increased		wild type		no	gamma-aminobutyric acid; H2O2	gamma-aminobutyric acid: CHEBI:16865; H2O2: CHEBI:16240					Gene disruption; gene complementation
Record 5321	PHI:3915	Uniprot	Q02RX2	Genbank	ABJ13079	UCBPP-PA14	SuhB							287	Pseudomonas aeruginosa	1009714	PAK	Nosocomial infection	Rodents	10090	Mus musculus (related: house mouse)	BALB/c			bronchoalveolar lavage	an essential gene for the T3SS gene expression				loss of pathogenicity										no							Gene mutation
Record 3692	PHI:2746	Uniprot	Q02LV7	Genbank	ABJ11342	UCBPP-PA14	treZ						PHI:2745	287	Pseudomonas aeruginosa	652611	PA14	Soft rot	Nematodes	6239	Caenorhabditis elegans (related: roundworm)					Trehalose biosynthetic genes				unaffected pathogenicity										no							Gene disruption
Record 10732	PHI:7748	Uniprot	P9WJR9	Genbank	CCP45921	H37Rv	rv3111						PHI:7746; PHI:7747; PHI:7749; PHI:7750; PHI:7751; PHI:7752	1773	Mycobacterium tuberculosis	83332	H37Rv	Tuberculosis	Rodents	10090	Mus musculus (related: house mouse)	C57BL/6J			lung; spleen	Involved in hypoxia-responsive molybdenum cofactor biosynthesis			hypoxia-responsive molybdenum cofactor biosynthesis pathway	unaffected pathogenicity										no							Gene deletion: full; gene complementation
Record 10335	PHI:7583	Uniprot	P9WHE3	Genbank	CCP43395	H37Rv	Rv0652 (rplL)				Rv3873	Uniprot: P9WHW9; Genbank: CCP46702		1773	Mycobacterium tuberculosis	83331	CDC1551	Tuberculosis	Primates	9606	Homo sapiens (related: human)	THP-1 cells			monocyte	50S ribosomal protein				increased virulence (hypervirulence)										no							Altered gene expression / gene regulation: overexpression
Record 3305	PHI:2673	Uniprot	P64394	Genbank	IHFB_SALTY	LT2	himD							28901	Salmonella enterica	90371	subsp. enterica serovar Typhimurium strain ATCC 14028s	Food poisoning	Rodents	10090	Mus musculus (related: house mouse)	BALB/c			spleen; liver	Regulators of systemic infection				reduced virulence										no							Gene deletion: full; gene complementation
Record 9396	PHI:7130	Uniprot	P64281	Genbank	AAL22169	LT2; SGSC 1412; ATCC 700720	greA						PHI:7131	28901	Salmonella enterica	90371	subsp. enterica serovar Typhimurium strain SV5015	Salmonellosis	Rodents	10090	Mus musculus (related: house mouse)	BALB/c			liver; spleen	Transcription elongation factor			regulatory pathway	loss of pathogenicity										no							Gene mutation
Record 6016	PHI:4712	Uniprot	P57698	Genbank	AE004591_3	PAO1	kdpB							287	Pseudomonas aeruginosa		PAO1-L	Nosocomial infection	Rodents	10090	Mus musculus (related: house mouse)					Transport of small molecules				reduced virulence								reduced		no							Gene mutation
Record 8197	PHI:6274	Uniprot	P57665	Genbank	AE004908_2	PAO1	Orn							287	Pseudomonas aeruginosa	652611	PA14	Opportunistic infection	Rodents	10090	Mus musculus (related: house mouse)	BALB/c			lung	Oligoribonuclease				reduced virulence										no							Gene mutation
Record 2935	PHI:2415	Uniprot	P57051		VC_0086	ATCC 39315 / El Tor Inaba N16961	tatA	Chromosome 1					PHI:2416; PHI:2417	666	Vibrio cholerae	243277	serotype O1 strain El Tor N16961	Cholera	Rodents	10090	Mus musculus (related: house mouse)	BALB/c			intestine	Translocate folded proteins; virulence			Tat pathway	reduced virulence		yes		yes				wild type; aberrant		no							Gene mutation: characterised; gene complementation
Record 16862	PHI:10649	Uniprot	P45684	Genbank	AE004782_8	PAO1	rpoS						PHI:10647	287	Pseudomonas aeruginosa	652611	PA14	Opportunistic infection	primates	9606	Homo sapiens (related: human)	HL60 cells			neutrophil	RNA polymerase sigma factor				unaffected pathogenicity										no	H2O2	H2O2: CHEBI:16240					Altered gene expression / gene regulation: overexpression
Record 4233	PHI:3085	Uniprot	P42375	Genbank	BAA04222	FDC 381	GroEL							837	Porphyromonas gingivalis	431947	ATCC 33277	Periodontitis	Rodents	10114	Rattus (related: rat)	Sprague-Dawley			gingiva	folding of newly synthesized proteins preventing misfolding and aggregation				increased virulence (hypervirulence)										no							Functional test in host: direct injection
Record 13035	PHI:8731	Uniprot	P40729	Genbank	AAL20829	LT2	flhA						PHI:8727; PHI:8728; PHI:8729	28901	Salmonella enterica	216597	subsp. enterica serovar Typhimurium strain SL1344	Typhoid	Rodents	10090	Mus musculus (related: house mouse)	C57BL/6			cecum	Flagellar biosynthesis protein				reduced virulence										no	streptomycin; dextran sulfate sodium	streptomycin: CHEBI:17076; dextran sulfate sodium: CHEBI:116735					Gene mutation
Record 14142	PHI:9229	Uniprot	P32705	Genbank	AAC77037	K-12	actP						PHI:9227; PHI:9228	562	Escherichia coli		FY26	Avian colisepticemia	Rodents	10090	Mus musculus (related: house mouse)					Acetate/glycolate:cation symporter				unaffected pathogenicity								Wild type		no							Gene mutation; gene complementation
Record 14222	PHI:9264	Uniprot	P24325	Genbank	CAA40568	RM.7004	galE						PHI:9263	727	Haemophilus influenzae		NTHi 375	Nosocomial infection	Rodents	10090	Mus musculus (related: house mouse)	C57BL/6			lung	UDP-glucose 4-epimerase				unaffected pathogenicity										no							Gene mutation; gene complementation
Record 11193	PHI:7964	Uniprot	P0AC41	Genbank	AAA23895	K-12	sdhA						PHI:7966	562	Escherichia coli	155864	EDL933	Urinary tract infection	Nematodes	6239	Caenorhabditis elegans (related: roundworm)	N2			intestine	Succinate dehydrogenase ?avoprotein subunit				reduced virulence								Wild type		no							Gene mutation; gene complementation
Record 3253	PHI:2644	Uniprot	P0AA28	Genbank	BAA00903	LT2	thioredoxin 1							28901	Salmonella enterica	90371	subsp. enterica serovar Typhimurium strain 14028	Food poisoning	Nematodes	6239	Caenorhabditis elegans (related: roundworm)	N2				Redox activity				reduced virulence										no	Ascorbic acid; Chloramphenicol; Cupric chloride anhydrous	Ascorbic acid: 50-81-7 ; Chloramphenicol: 56-75-7; Cupric chloride anhydrous: 7447-39-4					Chemical complementation
Record 3317	PHI:2685	Uniprot	P0AA19	Genbank	OMPR_SALTY	LT2	ompR						PHI:2686	28901	Salmonella enterica	90371	subsp. enterica serovar Typhimurium strain ATCC 14028s	Food poisoning	Rodents	10090	Mus musculus (related: house mouse)	BALB/c			spleen; liver	Regulators of systemic infection				reduced virulence										no							Gene deletion: full; gene complementation
Record 6247	PHI:4887	Uniprot	P0A9A9	Genbank	CAA26429	K12	Fur						PHI:4886	562	Escherichia coli	199310	CFT073	Urinary tract infection	Rodents	10090	Mus musculus (related: house mouse)	CBA/J			bladder; kidney; spleen	global ferric uptake regulator				reduced virulence										no	H2O2	H2O2: CHEBI:16240					Gene deletion: full; gene complementation
Record 8525	PHI:6536	Uniprot	P0A964	Genbank	AAA23565		cheW						PHI:6535	562	Escherichia coli		XM	Meningitis	Birds	8839	Anas platyrhynchos (related: mallard)				brain	Chemotaxis protein				unaffected pathogenicity										no							Gene mutation
Record 8449	PHI:6472	Uniprot	P0A6Z3	Genbank	AAA23460		htpG							562	Escherichia coli		SP15	Diarrhea	Rodents	10117	Rattus rattus (related: black rat)	Wistar				heat shock protein 90 chaperone				reduced virulence										no							Gene mutation
Record 3312	PHI:2680	Uniprot	P0A2F0	Genbank	RPOE_SALT	LT2	rpoE							28901	Salmonella enterica	90371	subsp. enterica serovar Typhimurium strain ATCC 14028s	Food poisoning	Rodents	10090	Mus musculus (related: house mouse)	BALB/c			spleen; liver	Regulators of systemic infection				reduced virulence										no							Gene deletion: full; gene complementation
Record 10717	PHI:7742	Uniprot	P0A1P6	Genbank	AAL22846	LT2; SGSC 1412; ATCC 700720	glnA							28901	Salmonella enterica	99287	subsp. enterica serovar Typhimurium strain LT2	Salmonellosis	Primates	9606	Homo sapiens (related: human)	U-937 monocytes			macrophage	Glutamine synthetase				reduced virulence								reduced		no							Gene deletion: full; chemical complementation
Record 10572	PHI:7662	Uniprot	P08870	Genbank	AAL22592	LT2; SGSC 1412; ATCC 700720	pyrE							28901	Salmonella enterica	90371	subsp. enterica serovar Typhimurium strain HA431	Salmonellosis	Even-toed ungulates	9913	Bos taurus (related: cattle)	Angus cross			ileum	Orotate phosphoribosyltransferase			De novo pyrimidine biosynthetic pathway	unaffected pathogenicity										no							Gene deletion: full; chemical complementation
Record 12852	PHI:8652	Uniprot	P08179	Genbank	AAA83899	K-12	purN						PHI:8653	562	Escherichia coli	364106	UTI89	Infection	Primates	9606	Homo sapiens (related: human)	THP-1 cells			THP-1 cell	Phosphoribosylglycinamide formyltransferase			Purine biosynthesis	unaffected pathogenicity								reduced		no							Gene deletion: full; gene complementation
Record 15747	PHI:10050	Uniprot	P07800	Genbank	AAL20831	LT2	chez						PHI:10046; PHI:10047; PHI:10048; PHI:10051	28901	Salmonella enterica	90371	subsp. enterica serovar Typhimurium strain NCTC 12023	Salmonellosis	Rodents	10090	Mus musculus (related: house mouse)	RAW 264.7 cells			macrophage	Chemotaxis regulator protein				reduced virulence										no							Gene mutation; gene complementation
Record 11191	PHI:7965	Uniprot	P07014	Genbank	AAA23896	K-12	sdhB						PHI:7962; PHI:7963; PHI:7964	562	Escherichia coli	155864	EDL933	Urinary tract infection	Nematodes	6239	Caenorhabditis elegans (related: roundworm)	N2			intestine	Succinate dehydrogenase iron-sulfur subunit				reduced virulence								Wild type		no							Gene mutation
Record 8438	PHI:6461	Uniprot	P04042	Genbank	AAL20833	LT2	cheB							28901	Salmonella enterica	90371	subsp. enterica serovar Typhimurium strain IR715	Salmonellosis	Rodents	10090	Mus musculus (related: house mouse)	C57BL/6J			intestine	Chemotaxis				reduced virulence										no							Gene mutation
Record 835	PHI:702	Uniprot	O68839	EMBL	AAC63504	C6706str2	VcpD	Chromosome 1						666	Vibrio cholerae	345073	O395	Cholera	Rodents	10090	Mus musculus (related: house mouse)					Required for philus assembly and CT secretion	GO:0009405 ISS; GO:0009306 ISS	GO		reduced virulence																	Gene disruption		HH
Record 12569	PHI:8556	Uniprot	O52658	Genbank	AE004613_3	PAO1	Acp1 (PA1869)						PHI:8557	287	Pseudomonas aeruginosa	208964	PAO1	Nosocomial infection	Rodents	10090	Mus musculus (related: house mouse)	C57BL/6J			lung	Acyl carrier protein				increased virulence (hypervirulence)										no	H2O2	H2O2: CHEBI:16240					Gene deletion: full; gene complementation
Record 4852	PHI:3634	Uniprot	O05877	Genbank	ABQ58103	H37Rv	Rv3232c							1773	Mycobacterium tuberculosis	83332	H37Rv	Tuberculosis	Rodents	10090	Mus musculus (related: house mouse)	BALB/c SCID				Unknown possible transcriptional regulator				reduced virulence										no							Gene mutation
Record 13887	PHI:9094	Uniprot	O02616	Genbank	AAC47549		Fe-SODB							5693	Trypanosoma cruzi	1416333	Dm28c	Chagas disease	Rodents	10090	Mus musculus (related: house mouse)	J774A.1 cells			macrophage cell line	Iron superoxide dismutase B				increased virulence (hypervirulence)										no							Altered gene expression / gene regulation: overexpression
Record 17512	PHI:10988	Uniprot	J7QMF7	Genbank	AIZ85831	94-3024	yagT							562	Escherichia coli	1001989	PCN033	Infection	Rodents	10090	Mus musculus (related: house mouse)				blood; brain; spleen; lung	Aldehyde dehydrogenase iron-sulfur subunit				unaffected pathogenicity										no	H2O2; NaCl; SDS	H2O2: CHEBI:16240; NaCl: CHEBI: 26710; SDS: CHEBI:8984					Gene deletion: full
Record 14781	PHI:9517	Uniprot	I1S8D3	Genbank	CEF85795	PH-1	FgEch1 (FGSG_13111)	chromosome 4						5518	Fusarium graminearum	5518	PH-1	Fusarium head blight	Monocots	4565	Triticum aestivum (related: bread wheat)	cv. Jimai 22				Enoyl-CoA hydratase				reduced virulence						reduced	wild type	reduced	reduced	no	hydrogen peroxide (H2O2)	hydrogen peroxide (H2O2): CHEBI:16240					Gene deletion: full; gene complementation
Record 1759	PHI:1599	Uniprot	I1RZ39	Broad	FGSG_09662	PH-1	GzOB039							5518	Fusarium graminearum	449239	GZ3639	Fusarium ear blight	Monocots	4564	Triticum (related: wheat)					transcription factor				unaffected pathogenicity						wild type	wild type	wild type		no							Gene deletion		MU
Record 472	PHI:445	Uniprot	I1RA52	Broad	FG00376	PH-1; NRRL 31084	NOS1							5518	Fusarium graminearum	229533	PH-1	Fusarium ear blight	Monocots	4577	Zea mays (related: maize)					Ubiquinone oxidoreductase	GO:0009405 IMP; GO:0044412	GO		reduced virulence				Yes													Gene disruption
Record 8122	PHI:6224	Uniprot	G7TEV4	Genbank	AEQ96469	BLS256	XOC_2335						PHI:6225	347	Xanthomonas oryzae	129394	pv. oryzicola strain RS105	Bacterial blight (rice)	Monocots	4530	Oryza sativa (related: rice)				leaf	GGDEF-EAL domain proteins				reduced virulence										no							Gene mutation; gene complementation
Record 14916	PHI:9586	Uniprot	G7TB42	Genbank	AEQ97343	BLS256	XOC_3249							347	Xanthomonas oryzae	383407	pv. oryzicola strain BLS256	Bacterial leaf streak	Monocots	4530	Oryza sativa (related: rice)	IR24 line			leaf	Membrane protein				reduced virulence										no	H2O2	H2O2: CHEBI:16240					Gene deletion: full; gene complementation
Record 13688	PHI:9055	Uniprot	G5EHZ3	Genbank	EHA46518	70-15	MoIVD (MGG_02540)	chromosome 7						318829	Magnaporthe oryzae		Guy11	Blast (rice)	Monocots	4513	Hordeum vulgare (related: barley)	cv. Golden Promise			leaf	Isovaleryl CoA dehydrogenase				reduced virulence		no		yes		reduced		reduced; aberrant	wild type	no							Gene deletion: full; gene complementation
Record 1005	PHI:877	Uniprot	G4NCL5	Broad	MGG_00383	70-15	MGG_00383							318829	Magnaporthe oryzae	1271791	KJ201	Blast (rice)	Monocots	4530	Oryza sativa (related: rice)					Hypothetical protein				reduced virulence		Yes															Gene disruption
Record 4472	PHI:3257	Uniprot	G4MU34	Genbank	EHA55634	70-15	MoIlv1							318829	Magnaporthe oryzae		Guy11	Blast (rice)	Monocots	4530	Oryza sativa (related: rice)	cv. CO-39			leaf	Threonine deaminase				reduced virulence		yes	yes	yes	fewer and smaller lesions	reduced; aberrant		reduced		no	isoleucine	isoleucine: CHEBI:24898					Gene deletion: full; gene complementation
Record 12909	PHI:8670	Uniprot	G2XJR0	Genbank	EGY20763	VdLs.17	ACC deaminase (VDAG_10392)							27337	Verticillium dahliae		70V	Verticillium wilt	Eudicots	4111	Solanum melongena (related: eggplant)	cv. Black Beauty			leaf	1-Aminocyclopropane-1-carboxylate deaminase				increased virulence (hypervirulence)						increased			wild type	no							Altered gene expression / gene regulation: overexpression
Record 5472	PHI:4021	Uniprot	G1XLT2	Genbank	EGX45923	ATCC 24927	AoMls							2813651	Orbilia oligospora	756982	CBS 115.81	Nematode trapping fungus	Nematodes	6239	Caenorhabditis elegans (related: roundworm)	N2				Malate synthase			glyoxylate cycle	reduced virulence						reduced		wild type	reduced	no							Gene deletion: full
Record 12594	PHI:8579	Uniprot	E0SN64	Genbank	ADM99510	3937	guaB (Dda3937_00004)							204038	Dickeya dadantii	198628	3937	Soft rot	Eudicots	13427	Cichorium intybus (related: chicory)				leaf	IMP dehydrogenase				reduced virulence										no							Gene deletion: full
Record 12584	PHI:8569	Uniprot	E0SMW9	Genbank	ADM98239	3937	clpA (Dda3937_02363)						PHI:8568	204038	Dickeya dadantii	198628	3937	Soft rot	Eudicots	13427	Cichorium intybus (related: chicory)				leaf	ATP-dependent Clp protease ATP-binding subunit				reduced virulence										no							Gene deletion: full
Record 12588	PHI:8573	Uniprot	E0SL85	Genbank	ADM99297	3937	purF (Dda3937_02099)							204038	Dickeya dadantii	198628	3937	Soft rot	Eudicots	13427	Cichorium intybus (related: chicory)				leaf	Amidophosphoribosyl transferase				reduced virulence										no							Gene deletion: full
Record 12587	PHI:8572	Uniprot	E0SIM9	Genbank	ADM99088	3937	flhC (Dda3937_02784)						PHI:8571	204038	Dickeya dadantii	198628	3937	Soft rot	Eudicots	13427	Cichorium intybus (related: chicory)				leaf	Flagellar transcriptional activator				reduced virulence										no							Gene deletion: full
Record 14283	PHI:9308	Uniprot	D4I4L2	Genbank	CBA24212	CFPB1430	glmS							552	Erwinia amylovora		HKN06P1	Fire blight	Eudicots	3750	Malus domestica (related: apple)	cv. Gala			fruit	Glucosamine-fructose-6-phosphateaminotransferase				reduced virulence										no							Gene mutation
Record 17381	PHI:10919	Uniprot	D4I4J9	Genbank	CBA24187	CFPB1430	EaAdeP (EAMY 3685)							552	Erwinia amylovora		1189	Fire blight	Eudicots	3750	Malus domestica (related: apple)	cv. Golden Smoothie			fruit	Putative AzgA family transporter				reduced virulence										no							Gene mutation; gene complementation
Record 14285	PHI:9310	Uniprot	D4I2T0	Genbank	CBA23505	CFPB1430	pgi							552	Erwinia amylovora		HKN06P1	Fire blight	Eudicots	3750	Malus domestica (related: apple)	cv. Gala			fruit	Glucose-6-phosphate isomerase				reduced virulence										no							Gene mutation
Record 14282	PHI:9307	Uniprot	D4I0W8	Genbank	CBA20393	CFPB1430	pyrC							552	Erwinia amylovora		HKN06P1	Fire blight	Eudicots	3750	Malus domestica (related: apple)	cv. Gala			fruit	Dihydroorotase				reduced virulence										no							Gene mutation
Record 14295	PHI:9320	Uniprot	D4HYF4	Genbank	CBA22070	CFPB1430	purL							552	Erwinia amylovora		HKN06P1	Fire blight	Eudicots	3750	Malus domestica (related: apple)	cv. Gala			fruit	Phosphoribosylformylglycinamidine synthase				reduced virulence										no							Gene mutation
Record 14307	PHI:9315	Uniprot	D4HUM7	Genbank	CBA19150	CFPB1430	metE							552	Erwinia amylovora		HKN06P1	Fire blight	Eudicots	4097	Nicotiana tabacum (related: common tobacco)				leaf	5-Methyltetrahydropteroyltriglutamate-homocysteine methyltransferase				reduced virulence										no							Gene mutation
Record 14318	PHI:9334	Uniprot	D2TI55	Genbank	CBG86951	ICC168	map							67825	Citrobacter rodentium		DBS100	Colitis	Rodents	10090	Mus musculus (related: house mouse)	C57BL/6 IL-22<?/?>			colon; liver; spleen	Effector protein				effector (plant avirulence determinant)								Wild type		no							Gene mutation
Record 3661	PHI:2735	Uniprot	D0KML5	Genbank	ACX89566	WPP163	RsmA							55208	Pectobacterium wasabiae		SCC3193	Soft rot	Eudicots	4097	Nicotiana tabacum (related: common tobacco)	cv. Samsun			seedling	Posttranscriptional regulator				increased virulence (hypervirulence)								reduced; aberrant		no							Gene disruption
Record 16738	PHI:10595	Uniprot	C6DC70	Genbank	ACT14164	PC1	clpB							554	Pectobacterium carotovorum	1150613	subsp. carotovorum strain PccS1	Soft rot	Eudicots	4097	Nicotiana tabacum (related: common tobacco)	cv. Samsun			leaf	Chaperone protein				unaffected pathogenicity										no							Gene deletion: full; gene complementation
Record 4066	PHI:2962	Uniprot	C5BEV2	Genbank	ACR70340	93-146	glyA							67780	Edwardsiella ictaluri	634503	93-146	Enteric septicemia	Bony fishes	7998	Ictalurus punctatus (related: channel catfish)					Serine h ydroxymethyltra nsferase				reduced virulence										no							Gene deletion: partial
Record 4065	PHI:2961	Uniprot	C5BAT0	Genbank	ACR70489	93-146	gcvP							67780	Edwardsiella ictaluri	634503	93-146	Enteric septicemia	Bony fishes	7998	Ictalurus punctatus (related: channel catfish)					Glycine dehydrogenase				reduced virulence										no							Gene deletion: partial
Record 5784	PHI:4249	Uniprot	C5ACN1	Genbank	ACR28061	BGR1	aroA							337	Burkholderia glumae		411gr-6	Panicle blight	Monocots	4530	Oryza sativa (related: rice)	cv. Bengal			panicle	3-phosphoshikimate 1-carboxyvinyltransferase			shikimate pathway	reduced virulence								reduced; aberrant		no	phenylalanine; tryptophan; tyrosine	phenylalanine: CHEBI:28044; tryptophan: CHEBI:27897; tyrosine: CHEBI:18186					Gene mutation
Record 5785	PHI:4250	Uniprot	C5A9K4	Genbank	ACR27505	BGR1	aroB							337	Burkholderia glumae		411gr-6	Panicle blight	Monocots	4530	Oryza sativa (related: rice)	cv. Bengal			panicle	3-dehydroquinate synthase			shikimate pathway	reduced virulence								reduced; aberrant		no	phenylalanine; tryptophan; tyrosine	phenylalanine: CHEBI:28044; tryptophan: CHEBI:27897; tyrosine: CHEBI:18186					Gene mutation
Record 2974	PHI:2440	Uniprot	C5A846		bglu_1g00500	BGR1	PidR							337	Burkholderia glumae		411gr-6	Panicle blight	Monocots	4679	Allium cepa (related: onion)				panicle	Response regulator/ two-component regulatory			Shikimic acid pathway	reduced virulence								aberrant		no						Hypersensitive response	Gene deletion: full; gene complementation
Record 13250	PHI:8840	Uniprot	B4EGR5	Genbank	CAR55016	J2315	bcam1160	chromosome 2						95486	Burkholderia cenocepacia	1055524	H111	Cystic fibrosis-like disease	Moths	7137	Galleria mellonella (related: greater wax moth)				larva	Putative cyclic-di-GMP signaling protein				increased virulence (hypervirulence)										no							Gene mutation
Record 13247	PHI:8837	Uniprot	B4E944	Genbank	CAR50931	J2315	bcal0621	chromosome 1						95486	Burkholderia cenocepacia	1055524	H111	Cystic fibrosis-like disease	Moths	7137	Galleria mellonella (related: greater wax moth)				larva	Putative cyclic-di-GMP signaling protein				increased virulence (hypervirulence)										no							Gene mutation
Record 4362	PHI:3171	Uniprot	B4E599	Genbank	CAR50524	J2315	paaD						PHI:3524; PHI:3525; PHI:3170; PHI:3172	95486	Burkholderia cenocepacia	985075	K56-2	Cystic fibrosis	Nematodes	6239	Caenorhabditis elegans (related: roundworm)	DH26			gastrointestinal tract	phenylacetic acid catabolism			phenylacetic acid degradation pathway	reduced virulence								wild type		no							Gene deletion: full; gene complementation
Record 15636	PHI:9981	Uniprot	B2SNH4	Genbank	ACD60896	PXO99A	leuC (PXO_02613)							347	Xanthomonas oryzae	360094	pv. oryzae strain PXO99A	Bacterial leaf blight	Monocots	4530	Oryza sativa (related: rice)	IR24 line			leaf	3-Isopropylmalate dehydratase large subunit				reduced virulence								reduced		no							Gene deletion: full; gene complementation
Record 15643	PHI:9988	Uniprot	B2SNG5	Genbank	ACD60887	PXO99A	ilvC (PXO_02605)							347	Xanthomonas oryzae	360094	pv. oryzae strain PXO99A	Bacterial leaf blight	Monocots	4530	Oryza sativa (related: rice)	IR24 line			leaf	Ketol-acid reductoisomerase				reduced virulence								reduced		no							Gene deletion: full; gene complementation
Record 15639	PHI:9984	Uniprot	B2SL03	Genbank	ACD57280	PXO99A	trpC (PXO_04004)							347	Xanthomonas oryzae	360094	pv. oryzae strain PXO99A	Bacterial leaf blight	Monocots	4530	Oryza sativa (related: rice)	IR24 line			leaf	Indole-3-glycerol phosphate synthase				reduced virulence								reduced		no							Gene deletion: full; gene complementation
Record 1289	PHI:1139	Uniprot	B2SI02	EMBL	ACD60244	PXO99A	raxQ							347	Xanthomonas oryzae	360094	pv. oryzae strain PXO99A	Bacterial blight	Monocots	4530	Oryza sativa (related: rice)					Adenylylsulfate kinase protein required for Ax21 (synonym: AvrXa21) activity	GO:0000103 IEA; GO:0005524 IEA; GO:0005525 IEA; GO:0016301 IEA; GO:0016772 IEA; GO:0016740 IEA; GO:0016301 IEA; GO:0016779 IEA; GO:0003924 IEA; GO:0000166 IEA	GO		increased virulence (hypervirulence)																	Gene disruption; gene complementation		PR
Record 11307	PHI:8042	Uniprot	B2I2B5	Genbank	ACC58902	ACICU	lpxA							470	Acinetobacter baumannii	575584	ATCC 19606	Pneumonia	Rodents	10090	Mus musculus (related: house mouse)	C57BL/6			spleen; lung; kidney	N-acetylglucosamine-1-phosphate uridyltransferase			Lipopolysaccharide (LPS) biosynthesis	reduced virulence								reduced		no	chlorhexidine; deoxycholate; sodium dodecyl sulfate; ethanol; povidone iodine	chlorhexidine: CHEBI:3614; deoxycholate: CHEBI:23614; sodium dodecyl sulfate: CHEBI:8984; ethanol: CHEBI:16236; povidone-iodine: CHEBI:8347					Gene mutation; gene complementation
Record 16767	PHI:10612	Uniprot	B2I1I9	Genbank	ACC58837	ACICU	lpxC		LpxC D141* (truncation of C-terminal 160 aa)					470	Acinetobacter baumannii	575584	ATCC 19606	Nosocomial infection	Primates	9606	Homo sapiens (related: human)				neutrophil	UDP-3-O-acyl-N-acetylglucosamine deacetylase				reduced virulence										no							Gene mutation; gene complementation
Record 7437	PHI:5406	Uniprot	B0RMN9	Genbank	CAP49724	B100	pcaH						PHI:5405	339	Xanthomonas campestris	340	pv. campestris strain Xc1	Black rot	Eudicots	3711	Brassica rapa (related: field mustard)	subsp. pekinensis (chinese cabbage)			leaf	4-HBA degradation pathway components			4-HBA degradation pathway	reduced virulence										no							Gene mutation; gene complementation
Record 5504	PHI:4038	Uniprot	A6QFR9	Genbank	BAF67201	Newman	qoxB							1280	Staphylococcus aureus			Skin infection; food poisoning; respiratory disease	Rodents	10090	Mus musculus (related: house mouse)				liver	Terminal Oxidases				reduced virulence										no							Gene mutation
Record 5608	PHI:4108	Uniprot	A5F6S0	Genbank	ABQ20123	O395	fadD						PHI:4109	666	Vibrio cholerae	345073	O395	Cholera	Rabbits & hares	9986	Oryctolagus cuniculus (related: rabbit)				ileum	encoding a long-chain fatty acyl coenzyme A (acyl-CoA) ligase				unaffected pathogenicity										no							Gene disruption
Record 17713	PHI:11091	Uniprot	A4VYE0	Genbank	ABP91129	05ZYH33	gidA						PHI:11090	1307	Streptococcus suis		SC19	Meningitis; septicemia; streptococcal toxic shock syndrome	Rodents	10090	Mus musculus (related: house mouse)	Kunming			blood; brain; lung	tRNA uridine 5-carboxymethylaminomethyl modification enzyme				reduced virulence										no							Gene deletion: full; gene complementation
Record 18111	PHI:11234	Uniprot	A4VWH9	Genbank	ABP90468	05ZYH33	Eno							1307	Streptococcus suis		CVCC606	Meningitis; septicemia; arthritis; pneumonia (pig)	Rodents	10090	Mus musculus (related: house mouse)	ICR			Brain	Enolase				unaffected pathogenicity										no							Functional test in host
Record 16962	PHI:10701	Uniprot	A3M9P1	Genbank	ABO13635	ATCC 17978	hisF (A1S_3245)							470	Acinetobacter baumannii	400667	ATCC 17978	Pneumonia	Primates	9606	Homo sapiens (related: human)	A549 cells			A-549 cell	Imidazole glycerol phosphate synthase cyclase subunit				unaffected pathogenicity								wild type		no	Ampicillin; Piperacillin; tazobactam; Cefoxitin; Ceftazidime; Cefotaxime; Cefepime; Imipenem; Meropenem	Ampicillin: CHEBI:28971; Piperacillin: CHEBI:8232; tazobactam: CHEBI:9421; Cefoxitin: CHEBI:209807; Ceftazidime: CHEBI:3508; Cefotaxime: CHEBI:204928; Cefepime: CHEBI:478164; Imipenem: CHEBI:471744; Meropenem: CHEBI:43968					Gene deletion: full; gene complementation
Record 16337	PHI:10380	Uniprot	A3M645	Genbank	ABO12389	ATCC 17978	RecA				A1S_2813	Uniprot: ; Genbank: APP29846		470	Acinetobacter baumannii	400667	ATCC 17978	Nosocomial infection	Moths	7137	Galleria mellonella (related: greater wax moth)				larva	DNA strand exchange and recombination protein				reduced virulence								wild type		no							Gene deletion: full; gene complementation
Record 10903	PHI:7860	Uniprot	A3M1G3	Genbank	ABO10757	ATCC 17978	RpoB		aminoacid substitution at either Gln522 or Ser540					470	Acinetobacter baumannii	400667	ATCC 17978	Nosocomial infection	Nematodes	6239	Caenorhabditis elegans (related: roundworm)	N2				beta-subunit of the RNA polymerase				reduced virulence								Wild type		no							Gene mutation; gene complementation
Record 8979	PHI:6863	Uniprot	A1KT19	Genbank	CAM10001	FAM18	pnp							487	Neisseria meningitidis		FAM20	Meningococcal infection	Rodents	10090	Mus musculus (related: house mouse)	hCD46Ge			blood	Polynucleotide phosphorylase				reduced virulence								reduced		no							Gene deletion: full; gene complementation
Record 5745	PHI:4218	Uniprot	A1AEE9	Genbank	ABJ02039	APEC O1	smpB							562	Escherichia coli		E058	Avian colibacillosis	Birds	9031	Gallus gallus (related: chicken)	White Leghorn			blood; liver; spleen; lung; kidney	trans -translation is a bacterial translational control system that directs the modi?cation and degradation of proteins				reduced virulence										no							Gene disruption; gene complementation
Record 17611	PHI:11030	Uniprot	A0A380PIP1	Genbank	CAL18716	CO92	bipA							632	Yersinia pestis	214092	CO92	Pneumonic plague	Primates	9606	Homo sapiens (related: human)				neutrophil; alveolar macrophage	Putative GTPase				reduced virulence										no	polymyxin B; LL-37	polymyxin B: CHEBI:8309; LL-37: CHEBI:81664					Gene deletion: full; gene complementation
Record 16625	PHI:10540	Uniprot	A0A2K8W3I0	Genbank	AUC44067	RNS 08.23.3.1.A	lon							1089444	Dickeya solani	1225786	IPO 2222	Soft rot; blackleg disease	Eudicots	4113	Solanum tuberosum (related: potato)	cv. Vineta			tuber	Protease				reduced virulence								wild type		no	sucrose; NaCl; H2O2	sucrose: CHEBI:17992; NaCl: CHEBI:26710; H2O2: CHEBI:16240					Gene deletion: full; gene complementation
Record 14863	PHI:9559	Uniprot	A0A2J9HCW0	Genbank	PNL02369	FDAARGOS_346	waaC	chromosome 1						337	Burkholderia glumae	626418	BGR1	Bacterial panicle blight (rice)	Monocots	4530	Oryza sativa (related: rice)	cv. Saeilmi			panicle	Lipopolysaccharide heptosyltransferase				reduced virulence								reduced		no	Hydrogen peroxide; polymyxin B; SDS	Hydrogen peroxide: CHEBI:16240; polymyxin B: CHEBI:8309; SDS: CHEBI:8984					Gene deletion: full; gene complementation
Record 16783	PHI:10620	Uniprot	A0A1I5AAS6	Genbank	NAO52100	P108	aauR							317	Pseudomonas syringae	205918	pv. syringae strain B728a	Brown spot (bean)	Eudicots	3885	Phaseolus vulgaris (related: kidney bean)				leaf	Two-component system response regulator				reduced virulence								wild type		no							Gene deletion: full; gene complementation
Record 8421	PHI:6447	Uniprot	A0A164J6A6	Genbank	SAS94147	k553	rarA						PHI:6448; PHI:6449; PHI:6450	573	Klebsiella pneumoniae		NCTC 9633	Pneumonia	Nematodes	6239	Caenorhabditis elegans (related: roundworm)				larva	Holliday junction DNA helicase				reduced virulence										no							Gene deletion: full
Record 15642	PHI:9987	Uniprot	A0A0K0GPX0	Genbank	ACD61146	PXO99A	lrp (PXO_03072)							347	Xanthomonas oryzae	360094	pv. oryzae strain PXO99A	Bacterial leaf blight	Monocots	4530	Oryza sativa (related: rice)	IR24 line			leaf	Leucine responsive regulatory protein				reduced virulence								reduced		no							Gene deletion: full; gene complementation
Record 15634	PHI:9979	Uniprot	A0A0K0GP65	Genbank	ACD60893	PXO99A	leuB (PXO_02610)							347	Xanthomonas oryzae	360094	pv. oryzae strain PXO99A	Bacterial leaf blight	Monocots	4530	Oryza sativa (related: rice)	IR24 line			leaf	3-Isopropylmalate dehydrogenase				reduced virulence								reduced		no							Gene deletion: full; gene complementation
Record 13570	PHI:8973	Uniprot	A0A0K0GJS5				PXO_RS08445							347	Xanthomonas oryzae	360094	pv. oryzae strain PXO99A	Bacterial leaf blight	Monocots	4530	Oryza sativa (related: rice)	subsp. japonica cv. Dongjin			leaf	Response regulator				unaffected pathogenicity								Wild type		no							Gene mutation
Record 9681	PHI:7307	Uniprot	A0A0H3N916	Genbank	CBW16569	SL1344	AcrB							28901	Salmonella enterica	216597	subsp. enterica serovar Typhimurium strain SL1344	Salmonellosis	Rodents	10090	Mus musculus (related: house mouse)	J774 cells			macrophage	Efflux pump membrane transporter				reduced virulence								Wild type		no							Gene deletion: full
Record 16405	PHI:10421	Uniprot	A0A0H2X6S6	Genbank	AAY48253	8004	PilG (XC_1183)							339	Xanthomonas campestris	314565	pv. campestris strain 8004	Black rot	Eudicots	3726	Raphanus sativus (related: radish)				leaf	Single domain response regulator				reduced virulence								wild type		no							Gene deletion full; gene complementation
Record 7317	PHI:5320	Uniprot	A0A0H2WA86	Genbank	AAU46016	ATCC 23344	bprA	Chromosome 2						28450	Burkholderia pseudomallei		DD503	Melioidosis	Rodents	10090	Mus musculus (related: house mouse)	C57BL/6J			lung; liver; spleen	T3SS3 effector				effector (plant avirulence determinant)										no							Gene mutation
Record 15798	PHI:10102	Uniprot	A0A0F6B0W7	Genbank	ACY88145	14028S	STM14_RS07720 (sufS)						PHI:10099; PHI:10100; PHI:10101; PHI:10103; PHI:10104; PHI:10105; PHI:10106; PHI:10107; PHI:10108; PHI:10109; PHI:10110; PHI:10111; PHI:10112; PHI:10113; PHI:10114; PHI:10115; PHI:10116; PHI:10117; PHI:10118; PHI:10119; PHI:10120; PHI:10121; PHI:10122; PHI:10123; PHI:10124; PHI:10125; PHI:10126; PHI:10127; PHI:10128; PHI:10129; PHI:10130; PHI:10131; PHI:10132; PHI:10133; PHI:10134; PHI:10135; PHI…	28901	Salmonella enterica	588858	subsp. enterica serovar Typhimurium strain 14028s	Infection	Eudicots	4236	Lactuca sativa (related: garden lettuce)	var crispa cv. Salinas			leaf	Cysteine desulfurase				reduced virulence										no							Gene deletion: full
Record 9508	PHI:7216	Uniprot	A0A0F6AZ29	Genbank	ACY87503	14028S	STM14_1007						PHI:7210; PHI:7211; PHI:7212; PHI:7213; PHI:7214; PHI:7215; PHI:7217	28901	Salmonella enterica	1299114	subsp. enterica serovar Typhimurium strain ATCC 14028	Salmonellosis	Rodents	10090	Mus musculus (related: house mouse)	BALB/c			ileum; liver; spleen	Putative dehydrogenase				reduced virulence										no							Gene deletion: full
Record 9504	PHI:7212	Uniprot	A0A0F6AZ26	Genbank	ACY87500	14028S	STM14_1003						PHI:7210; PHI:7211; PHI:7213; PHI:7214; PHI:7215; PHI:7216; PHI:7217	28901	Salmonella enterica	1299114	subsp. enterica serovar Typhimurium strain ATCC 14028	Salmonellosis	Rodents	10090	Mus musculus (related: house mouse)	BALB/c			ileum; liver; spleen	Putative electron transfer protein alpha subunit				reduced virulence										no							Gene deletion: full
Record 9503	PHI:7211	Uniprot	A0A0F6AZ25	Genbank	ACY87499	14028S	STM14_1002						PHI:7210; PHI:7212; PHI:7213; PHI:7214; PHI:7215; PHI:7216; PHI:7217	28901	Salmonella enterica	1299114	subsp. enterica serovar Typhimurium strain ATCC 14028	Salmonellosis	Rodents	10090	Mus musculus (related: house mouse)	BALB/c			ileum; liver; spleen	Putative electron transfer protein beta subunit				reduced virulence										no							Gene deletion: full
Record 8319	PHI:6361	Uniprot	A0A0E9B8Z9	Genbank	AJF38889	LMG20103	motA							553	Pantoea ananatis	706191	LMG 20103		Monocots	4679	Allium cepa (related: onion)	cv. Texas Grano			leaf	Flagellar motility				reduced virulence								reduced		no							Gene mutation; gene complementation
Record 7957	PHI:6089	Uniprot	A0A0E2GV55	Genbank	ENV42569	NIPH 386	katG						PHI:6090	106654	Acinetobacter nosocomialis	1343071	M2	Bacteremia	Moths	7137	Galleria mellonella (related: greater wax moth)				larva	catalase-peroxidase				increased virulence (hypervirulence)										no	H2O2	H2O2: CHEBI:16240					Gene mutation
Record 16362	PHI:10397	Uniprot	A0A090B8T6	Genbank	AKA33019	AB5075-UW	cusR (ABUW_3323)							470	Acinetobacter baumannii	1116234	AB5075	Nosocomial infection	Rodents	10090	Mus musculus (related: house mouse)	BALB/c				DNA-binding response regulator				reduced virulence										no							Gene mutation; gene complementation
Record 14900	PHI:9579	Uniprot	A0A088UAI6	Genbank	AIO34196	DDS 22E-1	paaD	chromosome 1					PHI:9576; PHI:9577; PHI:9578; PHI:9580; PHI:9582	95486	Burkholderia cenocepacia		K56-2	Cystic fibrosis-like disease	Nematodes	6239	Caenorhabditis elegans (related: roundworm)					Phenylacetic acid degradation protein			Phenylalanine catabolism	reduced virulence								Wild type		no							Gene deletion: full
Record 14898	PHI:9577	Uniprot	A0A088U4K2	Genbank	AIO32166	DDS 22E-1	paaB	chromosome 1					PHI:9576; PHI:9578; PHI:9579; PHI:9580; PHI:9582	95486	Burkholderia cenocepacia		K56-2	Cystic fibrosis-like disease	Nematodes	6239	Caenorhabditis elegans (related: roundworm)					Phenylacetate degradation putative enoyl-CoA hydratase			Phenylalanine catabolism	reduced virulence								Wild type		no							Gene deletion: full
Record 9552	PHI:7250	Uniprot	A0A088U1Z5	Genbank	CDN60672	H111	ntrC	Chromosome 1						95486	Burkholderia cenocepacia	1055524	H111	Cystic fibrosis-like disease	Moths	7137	Galleria mellonella (related: greater wax moth)				larva	?54 activator protein				unaffected pathogenicity								wild type		no							Gene mutation; gene complementation
Record 15373	PHI:9838	Uniprot	A0A085PGU8	Genbank	CPR25558	V. cholerae 116-17a	acs							666	Vibrio cholerae		SIO	Infection	Flies	7227	Drosophila melanogaster (related: fruit fly)				gastrointestinal tract	Acetyl-coenzyme A synthetase				reduced virulence										no							Gene deletion: full
Record 10249	PHI:7511	Uniprot	A0A076ZHT9	Genbank	AIK80567	ATCC 43816 KPPR1	VK055_1961						PHI:7488; PHI:7489; PHI:7490; PHI:7476; PHI:7475; PHI:7477; PHI:7491; PHI:7492; PHI:7493; PHI:7494; PHI:7495; PHI:7496; PHI:7497; PHI:7498; PHI:7499; PHI:7500; PHI:7501; PHI:7502; PHI:7503; PHI:7504; PHI:7505; PHI:7506; PHI:7507; PHI:7508; PHI:7509; PHI:7510; PHI:7512	573	Klebsiella pneumoniae		KPPR1	Pneumonia	Rodents	10090	Mus musculus (related: house mouse)	C57BL/6			lung; spleen	Serine 3-dehydrogenase				unaffected pathogenicity										no							Gene deletion: full
Record 7218	PHI:5240	Uniprot	A0A059ZR97	Genbank	AKJ44529	XH386	secA		EZ::TN<R6K>ori/KAN-2>					470	Acinetobacter baumannii	575584	ATCC 19606	Nosocomial infection	Moths	7137	Galleria mellonella (related: greater wax moth)				larva	Iron utilization				reduced virulence								wild type		no							Gene mutation; gene complementation
Record 13120	PHI:8776	Uniprot	A0A069B091	Genbank	KGD52748	BES	ppk1							28450	Burkholderia pseudomallei		10276	Melioidosis	Primates	9606	Homo sapiens (related: human)	A549 cells			A-549 cell	Polyphosphate kinase				reduced virulence										no							Gene mutation
Record 16585	PHI:10512	Uniprot	P09152	Genbank	CAA34303	TG1	narG						PHI:10513; PHI:10514; PHI:10515; PHI:10516; PHI:10517; PHI:10518; PHI:10519; PHI:10520; PHI:10521; PHI:10522; PHI:10523; PHI:10524; PHI:10525; PHI:10526	562	Escherichia coli	199310	CFT073	Urinary tract infection	Rodents	10117	Rattus rattus (related: black rat)	Sprague-Dawley			bladder; kidney	Respiratory nitrate reductase 1 alpha chain				reduced virulence								wild type		no							Gene deletion: full; gene complementation
Record 16590	PHI:10517	Uniprot	P19318	Genbank	AAC74549	K-12	narY						PHI:10512; PHI:10513; PHI:10514; PHI:10515; PHI:10516; PHI:10518; PHI:10519; PHI:10520; PHI:10521; PHI:10522; PHI:10523; PHI:10524; PHI:10525; PHI:10526	562	Escherichia coli	199310	CFT073	Urinary tract infection	Rodents	10117	Rattus rattus (related: black rat)	Sprague-Dawley			bladder; kidney	Respiratory nitrate reductase 2 beta chain				reduced virulence								wild type		no							Gene deletion: full; gene complementation
Record 15756	PHI:10060	Uniprot	A0A0F6B5Q0	Genbank	ACY89844	14028S	STM14_RS15235						PHI:10052; PHI:10053; PHI:10054; PHI:10055; PHI:10056; PHI:10057; PHI:10058; PHI:10059; PHI:10061; PHI:10062; PHI:10063; PHI:10064; PHI:10065; PHI:10066; PHI:10067; PHI:10068; PHI:10069; PHI:10070; PHI:10071; PHI:10072; PHI:10073; PHI:10074; PHI:10075; PHI:10076; PHI:10077; PHI:10078; PHI:10079; PHI:10080; PHI:10081; PHI:10082; PHI:10083; PHI:10084; PHI:10085; PHI:10086; PHI:10087; PHI:10088; PHI…	28901	Salmonella enterica	588858	subsp. enterica serovar Typhimurium strain 14028s	Infection	Eudicots	4236	Lactuca sativa (related: garden lettuce)	var crispa cv. Salinas			leaf	Anaerobic nitric oxide reductase flavorubredoxin				unaffected pathogenicity										no							Gene deletion: full
Record 16588	PHI:10515	Uniprot	P11350	Genbank	AAC74311	K-12	narI						PHI:10512; PHI:10513; PHI:10514; PHI:10516; PHI:10517; PHI:10518; PHI:10519; PHI:10520; PHI:10521; PHI:10522; PHI:10523; PHI:10524; PHI:10525; PHI:10526	562	Escherichia coli	199310	CFT073	Urinary tract infection	Rodents	10117	Rattus rattus (related: black rat)	Sprague-Dawley			bladder; kidney	Respiratory nitrate reductase 1 gamma chain				reduced virulence								wild type		no							Gene deletion: full; gene complementation
Record 16138	PHI:10299	Uniprot	P42383	Genbank	CAA52062	CCUG 17874	HpHSP60							210	Helicobacter pylori			Gastric infections	Primates	9606	Homo sapiens (related: human)	THP-1 cells			macrophage	Heat shock protein 60				unaffected pathogenicity										no							Functional test in host
Record 5074	PHI:3723	Uniprot	E8XEV4	Genbank	ADX16885	ST4/74	RNase E							28901	Salmonella enterica	216597	subsp. enterica serovar Typhimurium strain SL1344	Food poisoning	Moths	7137	Galleria mellonella (related: greater wax moth)				larva	endoribonucleases				reduced virulence										no							Gene mutation; gene complementation
Record 17262	PHI:10835	Uniprot	Q3J1Y8	Genbank	CAD17179	GMI1000	RSp0028						PHI:10833; PHI:10834; PHI:10836; PHI:10837; PHI:10838; PHI:10839; PHI:10840; PHI:10841; PHI:10842; PHI:10843; PHI:10844; PHI:10845; PHI:10846; PHI:10847; PHI:10848; PHI:10849; PHI:10850; PHI:10851; PHI:10852; PHI:10853; PHI:10854; PHI:10855; PHI:10856; PHI:10857; PHI:10858; PHI:10859; PHI:10860; PHI:10861; PHI:10862; PHI:10863; PHI:10864; PHI:10865; PHI:10866; PHI:10867; PHI:10868; PHI:10869; PHI…	305	Ralstonia solanacearum	1429399	OE1-1	Bacterial wilt	Eudicots	4111	Solanum melongena (related: eggplant)				leaf	Effector protein				effector (plant avirulence determinant)										no							Gene deletion: full
Record 13246	PHI:8836	Uniprot	B4ENE7	Genbank	CAR57329	J2315	bcas0398	chromosome 3						95486	Burkholderia cenocepacia	1055524	H111	Cystic fibrosis-like disease	Moths	7137	Galleria mellonella (related: greater wax moth)				larva	Putative diguanylate cyclase				increased virulence (hypervirulence)										no							Gene mutation
Record 3274	PHI:2656	Uniprot	D0ZPP5	Genbank	ACY89276	14028S	pmrF							28901	Salmonella enterica	90371	subsp. enterica serovar Typhimurium strain JSG210	Food poisoning	Rodents	10090	Mus musculus (related: house mouse)	BALB/c			Peyer抯 gland	4-amino-4-deoxy-L-arabinose (Ara4N) production				reduced virulence										no							Gene deletion: full
Record 14415	PHI:9356	Uniprot	G4N6T3	Genbank	EHA49900	70-15	leu4 (MGG_13485)	chromosome 4						318829	Magnaporthe oryzae		Guy11	Blast	Monocots	4513	Hordeum vulgare (related: barley)	cv. Golden Promise			leaf; root	2-Isopropylmalate synthase			Leucine biosynthesis	reduced virulence		yes	yes			reduced	wild type	reduced; aberrant		no	sorbitol; mannitol; NaCl; KCl; H2O2; SDS; Congo red	sorbitol: CHEBI:17924; mannitol: CHEBI:29864; NaCl: CHEBI:26710; KCl: CHEBI:32588; H2O2: CHEBI:16240; SDS: CHEBI:8984; Congo red: CHEBI:34653					Gene deletion: full; gene complementation
Record 4349	PHI:3165	Uniprot	W0H866	Genbank	AHF65896	JBC1	hopA1							36746	Pseudomonas cichorii	1441629	JBC1	Leaf spot (celery); leaf spot (eggplant); leaf spot (sweet pepper); wilt rot (muskmelon); stem rot (muskmelon); stem rot (chrysanthemum); leaf spot (soybean)	Eudicots	4111	Solanum melongena (related: eggplant)				leaf	Effector (plant avirulence determinant)			anthocyanin biosynthesis	unaffected pathogenicity								wild type		no							Gene deletion: full; gene complementation
Record 8865	PHI:6781	Uniprot	Q8Y0E7	Genbank	CAD14799	GMI1000	efpR							305	Ralstonia solanacearum	267608	GMI1000	Bacterial wilt	Eudicots	4081	Solanum lycopersicum (related: tomato)	cv. Super Marmande			xylem	Catabolic repressor				reduced virulence										no							Gene mutation; gene complementation
Record 16806	PHI:10629	Uniprot	C5ALD1	Genbank	ACR30632	BGR1	tssD2 (bglu_2g01440)	chromosome 2					PHI:10628; PHI:10630; PHI:10631	337	Burkholderia glumae	626418	BGR1	Bacterial panicle blight (rice)	Monocots	4530	Oryza sativa (related: rice)				panicle	Effector protein				effector (plant avirulence determinant)								wild type		no							Gene deletion: full; gene complementation
Record 17829	PHI:11152	Uniprot	H9L4I8	Genbank	AKH05884	YU39	hcp2				hcp1	Uniprot: A0A0D6IDM0; Genbank: AKH08767		28901	Salmonella enterica	588858	subsp. enterica serovar Typhimurium strain 14028s	Salmonellosis	Eukaryotes	44689	Dictyostelium discoideum (related: amoeba)	AX4				Hemolysin-coregulated protein				reduced virulence								wild type		no							Gene deletion: full; gene complementation
Record 3093	PHI:2529	Uniprot	Q4WCL5	Genbank	XP_747207	Af293	ERG10							746128	Aspergillus fumigatus	505235	CEA10	Invasive pulmonary aspergillosis	Lethal pathogen phenotype	Lethal pathogen phenotype	Lethal pathogen phenotype	Lethal pathogen phenotype				Acetyl-CoA acetyl-transferase				lethal									reduced	yes							Altered gene expression / gene regulation
Record 4320	PHI:3145	Uniprot	P69996	Genbank	AAA25021		urease		60190 Urease-negative					210	Helicobacter pylori	563041	G27	Gastric infections	Moths	7137	Galleria mellonella (related: greater wax moth)				larva	virulence determinants				reduced virulence										no							Gene mutation
Record 7344	PHI:5347	Uniprot	Q9AI28	Genbank	AF285636_28	ATCC23344	wcbT							28450	Burkholderia pseudomallei		DD503	Melioidosis	Rodents	10090	Mus musculus (related: house mouse)	C57BL/6J			lung; liver; spleen	Capsule				reduced virulence										no							Gene mutation
Record 7342	PHI:5345	Uniprot	A0A0H2WKF8	Genbank	AAU49850	ATCC 23344	wcbQ	Chromosome 1						28450	Burkholderia pseudomallei		DD503	Melioidosis	Rodents	10090	Mus musculus (related: house mouse)	C57BL/6J			lung; liver; spleen	Capsule				reduced virulence										no							Gene mutation
Record 7343	PHI:5346	Uniprot	Q63R85	Genbank	CAH36797	K96243	wcbS	Chromosome 1						28450	Burkholderia pseudomallei		DD503	Melioidosis	Rodents	10090	Mus musculus (related: house mouse)	C57BL/6J			lung; liver; spleen	Capsule				reduced virulence										no							Gene mutation
Record 11321	PHI:8050	Uniprot	Q44135	Genbank	AAB64445	J45	cpxA						PHI:8051	715	Actinobacillus pleuropneumoniae	228399	4074	Pleuropneumonia (pig)	Rodents	10090	Mus musculus (related: house mouse)	BALB/c			lung	Sensor histidine kinase				reduced virulence								reduced		no							Gene deletion: full; gene complementation
Record 4898	PHI:4469	Uniprot	Q63R64	Genbank	CAH36819	K96243	wcb							28450	Burkholderia pseudomallei		JW280	Melioidosis	Rodents	10090	Mus musculus (related: house mouse)	C57BL/6J			lung	capsule formation				reduced virulence										no							Gene mutation; gene complementation
Record 16586	PHI:10513	Uniprot	P11349	Genbank	CAA34304	TG1	narH						PHI:10512; PHI:10514; PHI:10515; PHI:10516; PHI:10517; PHI:10518; PHI:10519; PHI:10520; PHI:10521; PHI:10522; PHI:10523; PHI:10524; PHI:10525; PHI:10526	562	Escherichia coli	199310	CFT073	Urinary tract infection	Rodents	10117	Rattus rattus (related: black rat)	Sprague-Dawley			bladder; kidney	Respiratory nitrate reductase 1 beta chain				reduced virulence								wild type		no							Gene deletion: full; gene complementation
Record 5223	PHI:3843	Uniprot	Q6D927	Genbank	CAG73706	SCRI1043	tadA							29471	Pectobacterium atrosepticum	218491	SCRI 1043	Soft rot (potato)	Eudicots	4113	Solanum tuberosum (related: potato)	cv. Van Gogh			tuber	Regulation of the Flp/Tad Pilus				reduced virulence								wild type		no							Gene deletion; gene complementation
Record 13238	PHI:8828	Uniprot	B4EA36	Genbank	CAR51324	J2315	bcal2852	chromosome 1						95486	Burkholderia cenocepacia	1055524	H111	Cystic fibrosis-like disease	Moths	7137	Galleria mellonella (related: greater wax moth)				larva	Putative diguanylate cyclase				increased virulence (hypervirulence)										no							Gene mutation
Record 8601	PHI:6590	Uniprot	H9L4K2	Genbank	CAC48204	SR-11	clpV							28901	Salmonella enterica	588858	subsp. enterica serovar Typhimurium strain 14028s	Salmonellosis	Cellular slime molds	44689	Dictyostelium discoideum (related: amoeba)	AX4				ATPase				reduced virulence										no							Gene mutation
Record 4263	PHI:3108	Uniprot	B0RPP4	Genbank	CAP50429	B100	RavR							339	Xanthomonas campestris	314565	pv. campestris strain 8004	Black rot	Eudicots	3712	Brassica oleracea (no common name found)	var. capitata (cabbage)			leaf	bifunctional enzyme involved in c-di-GMP synthesis and degradation				reduced virulence										no							Gene mutation: characterised; gene complementation
Record 14792	PHI:9519	Uniprot	A7EXS0	Genbank	EDN94262	1980	SsFdh1 (SS1G_10135)		C44/C173		Ssnsd1	Uniprot: ; Genbank:		5180	Sclerotinia sclerotiorum	665079	1980 UF-70	White mold	Eudicots	4081	Solanum lycopersicum (related: tomato)				leaf	Formaldehyde dehydrogenase				reduced virulence		yes		yes			reduced	reduced		no	KCl; NaCl; Sorbitol; H2O2; formaldehyde	KCl: CHEBI:32588; NaCl: CHEBI:26710; sorbitol: CHEBI:17924; H2O2: CHEBI:16240; formaldehyde: CHEBI:16842					Gene mutation
Record 6168	PHI:4841	Uniprot	G7TGB3	Genbank	AEQ97860	BLS256	hshC							347	Xanthomonas oryzae	129394	pv. oryzicola strain RS105	Leaf blight	Monocots	4530	Oryza sativa (related: rice)	cv. Shanyou 63			leaf	DSF-Controlled Virulence-Associated Genes			DSF signalling	reduced virulence								wild type		no							Gene mutation; gene complementation
Record 14140	PHI:9227	Uniprot	P27550	Genbank	AAC43163	K-12	acs						PHI:9228; PHI:9229	562	Escherichia coli		FY26	Avian colisepticemia	Rodents	10090	Mus musculus (related: house mouse)					Acetyl-coenzyme A synthetase				unaffected pathogenicity								Wild type		no							Gene mutation; gene complementation
Record 10181	PHI:7464	Uniprot	Q7ALF2	Genbank	CAD18000	GMI1000	prhI							305	Ralstonia solanacearum	267608	GMI1000	Bacterial wilt	Eudicots	3702	Arabidopsis thaliana (related: thale cress)	ecotype Col-0			root; leaf	Signal transducer				reduced virulence										no							Gene mutation
Record 16047	PHI:10248	Uniprot	P35656	Genbank	CAB58250	GMI1000	hrcV							305	Ralstonia solanacearum	1394180	Rs-09-161	Bacterial wilt	Eudicots	4081	Solanum lycopersicum (related: tomato)	cv. Pusa Ruby			seedling	Hypersensitivity response secretion protein				reduced virulence										no							Gene deletion: full
Record 7428	PHI:5397	Uniprot	A3RV46	Genbank	EAP72659	UW551	hpaB							305	Ralstonia solanacearum	267608	GMI1000	Bacterial wilt	Eudicots	3702	Arabidopsis thaliana (related: thale cress)	ecotype Col-0			root	Hypersensitive response and pathogenicity associated				reduced virulence										no							Gene mutation; gene complementation
Record 10178	PHI:7461	Uniprot	O87822	Genbank	CAA07190	GMI1000	hrpG							305	Ralstonia solanacearum	267608	GMI1000	Bacterial wilt	Eudicots	3702	Arabidopsis thaliana (related: thale cress)	ecotype Col-0			root; leaf	Transcriptional regulator				reduced virulence										no							Gene deletion: full; gene complementation
Record 10369	PHI:7604	Uniprot	Q2YIT5	Genbank	AF226278_1	2308	virB1						PHI:7603; PHI:7605; PHI:7606	235	Brucella abortus		2308	Brucellosis	Rodents	10090	Mus musculus (related: house mouse)	RAW 264.7 cells			macrophage	Type IV secretion system protein				reduced virulence										no							Gene deletion: full
Record 14039	PHI:9184	Uniprot	A0A0H3LK50	Genbank	CAE32125	RB50	bscN							518	Bordetella bronchiseptica		S798	Infectious bronchitis	Rodents	10117	Rattus rattus (related: black rat)	Wistar			trachea	Putative ATP synthase in type III secretion				unaffected pathogenicity										no							Gene mutation
Record 15952	PHI:10199	Uniprot	P13482	Genbank	AAC74281	K-12	treA							562	Escherichia coli		MT78	Urinary tract infection	Rodents	10090	Mus musculus (related: house mouse)	CBA/J			kidney	Periplasmic Trehalase				unaffected pathogenicity										no							Gene mutation
Record 13552	PHI:8964	Uniprot	W9BBU8	Genbank	AIT01851	PMK1	leuC							573	Klebsiella pneumoniae		KPPR1	Pneumonia	Rodents	10090	Mus musculus (related: house mouse)	C57BL/6			lung; bronchoalveolar lavage	3-Isopropylmalate dehydratase large subunit				reduced virulence								Wild type		no							Gene deletion: full
Record 5641	PHI:4137	Uniprot	G7TG38	Genbank	AEQ96593	BLS256	xrp8							347	Xanthomonas oryzae	129394	pv. oryzicola strain RS105	Leaf blight	Monocots	4530	Oryza sativa (related: rice)	cv. Shanyou 63			leaf	Type III effector				effector (plant avirulence determinant)										no							Gene mutation; gene complementation
Record 13235	PHI:8825	Uniprot	B4E7D8	Genbank	CAR50741	J2315	bcal0430	chromosome 1						95486	Burkholderia cenocepacia	1055524	H111	Cystic fibrosis-like disease	Moths	7137	Galleria mellonella (related: greater wax moth)				larva	Putative diguanylate cyclase				increased virulence (hypervirulence)										no							Gene mutation
Record 13258	PHI:8848	Uniprot	B4ENC8	Genbank	CAR57310	J2315	bcas0378	chromosome 3						95486	Burkholderia cenocepacia	1055524	H111	Cystic fibrosis-like disease	Moths	7137	Galleria mellonella (related: greater wax moth)				larva	LuxR superfamily regulatory protein				increased virulence (hypervirulence)										no							Gene mutation
Record 16534	PHI:10501	Uniprot	A0A0S4V9F3	Genbank	CUV17790	Phyl III-seqv23	pilA	chromosome 3						305	Ralstonia solanacearum	1429399	OE1-1	Bacterial wilt	Eudicots	4081	Solanum lycopersicum (related: tomato)	cv. Moneymaker			leaf	Type 4 fimbrial pilin signal peptide protein				reduced virulence										no							Gene deletion: full; gene complementation
Record 10844	PHI:7817	Uniprot	A0A0H2ZDI1	Genbank	ABJ12378	UCBPP-PA14	PA14_23420 (zbdP)							287	Pseudomonas aeruginosa	208963	UCBPP-PA14	Opportunistic infection	Nematodes	6239	Caenorhabditis elegans (related: roundworm)	BW54				Putative zinc-binding dehydrogenase				unaffected pathogenicity										no							Gene mutation
Record 17424	PHI:10933	Uniprot	Q63SC0	Genbank	CAH36407	K96243	plc1 (bpsl2404)	chromosome 1					PHI:10934; PHI:10935	28450	Burkholderia pseudomallei	272560	K96243	Melioidosis	Moths	7137	Galleria mellonella (related: greater wax moth)				larva	Periplasmic ligand binding lipoprotein				reduced virulence										no							Gene deletion: full
Record 5695	PHI:4175	Uniprot	U6ZHA8	Genbank	ERO57666	D s0432-1	kdgR							1089444	Dickeya solani		IFB0123	Soft rot	Eudicots	4113	Solanum tuberosum (related: potato)				tuber	virulence negative regulators				unaffected pathogenicity								aberrant		no							Gene mutation
Record 7430	PHI:5399	Uniprot	Q8XRI9	Genbank	CAD17993	GMI1000	hpaG							305	Ralstonia solanacearum	267608	GMI1000	Bacterial wilt	Eudicots	3702	Arabidopsis thaliana (related: thale cress)	ecotype Col-0			root	Hypersensitive response and pathogenicity associated				reduced virulence										no							Gene mutation; gene complementation
Record 17281	PHI:10854	Uniprot	Q8XRI6	Genbank	CAD17996	GMI1000	RSp0845						PHI:10833; PHI:10834; PHI:10835; PHI:10836; PHI:10837; PHI:10838; PHI:10839; PHI:10840; PHI:10841; PHI:10842; PHI:10843; PHI:10844; PHI:10845; PHI:10846; PHI:10847; PHI:10848; PHI:10849; PHI:10850; PHI:10851; PHI:10852; PHI:10853; PHI:10855; PHI:10856; PHI:10857; PHI:10858; PHI:10859; PHI:10860; PHI:10861; PHI:10862; PHI:10863; PHI:10864; PHI:10865; PHI:10866; PHI:10867; PHI:10868; PHI:10869; PHI…	305	Ralstonia solanacearum	1429399	OE1-1	Bacterial wilt	Eudicots	4111	Solanum melongena (related: eggplant)				leaf	Effector protein				effector (plant avirulence determinant)										no							Gene deletion: full
Record 7076	PHI:5118	Uniprot	Q8XRI0	Genbank	CAD18005	GMI1000	RSp0854							305	Ralstonia solanacearum	267608		Bacterial wilt	Eudicots	4081	Solanum lycopersicum (related: tomato)	cv. Hawaii 7996				Type III effectors (T3E) and T3E-like genes				effector (plant avirulence determinant)										no							Other evidence: association genetics
Record 10182	PHI:7465	Uniprot	Q7ALF0	Genbank	CAD18002	GMI1000	prhJ							305	Ralstonia solanacearum	267608	GMI1000	Bacterial wilt	Eudicots	3702	Arabidopsis thaliana (related: thale cress)	ecotype Col-0			root; leaf	Transcriptional regulator				reduced virulence										no							Gene mutation
Record 15090	PHI:9694	Uniprot	Q7ALE2	Genbank	CAD18017	GMI1000	hrpJ				hpaP	Uniprot: P35651; Genbank: CAB58249		305	Ralstonia solanacearum	267608	GMI1000	Bacterial wilt	Eudicots	3702	Arabidopsis thaliana (related: thale cress)	ecotype Col-0			leaf	Putative component of the T3SS apparatus				reduced virulence										no							Gene mutation; gene complementation
Record 10180	PHI:7463	Uniprot	Q7ALD9	Genbank	CAD18029	GMI1000	prhA							305	Ralstonia solanacearum	267608	GMI1000	Bacterial wilt	Eudicots	3702	Arabidopsis thaliana (related: thale cress)	ecotype Col-0			root; leaf	Membrane receptor				reduced virulence										no							Gene mutation
Record 8951	PHI:6839	Uniprot	Q5GZB8	Genbank	AAW75953	KACC10331	pglA							347	Xanthomonas oryzae	64187	pv. oryzae strain BXO43	Bacterial leaf blight	Monocots	4530	Oryza sativa (related: rice)	cv. Taichung Native 1			leaf	Polygalacturonase				unaffected pathogenicity										no							Gene disruption; gene complementation
Record 5604	PHI:4106	Uniprot	P35651	Genbank	CAB58249	GMI1000	HpaP							305	Ralstonia solanacearum	267608	GMI1000	Bacterial wilt	Eudicots	4081	Solanum lycopersicum (related: tomato)	cv. Marmande VR			leaf	modulates type III effector secretion				reduced virulence								wild type		no							Gene mutation; gene complementation
Record 16709	PHI:10578	Uniprot	C6DD61	Genbank	ACT12440	PC1	PccS1_002702							554	Pectobacterium carotovorum	1150613	subsp. carotovorum strain PccS1	Soft rot	Monocots	69721	Zantedeschia aethiopica (related: arum-lily)				petiole	Transcriptional regulator LysR family				unaffected pathogenicity										no							Gene deletion: full; gene complementation
Record 4706	PHI:3448	Uniprot	B5Y383	Genbank	ACI10823	342	pgaC		CG43SDpgaC::Tcr					573	Klebsiella pneumoniae	1244085	CG43	Pneumonia	Rodents	10090	Mus musculus (related: house mouse)	BALB/c			spleen; liver	Production of poly-b-linkedN-acetylglucosamine				reduced virulence								reduced		no							Gene mutation: characterised; gene complementation
Record 13257	PHI:8847	Uniprot	B4EQ30	Genbank	CAR57196	J2315	bcas0263	chromosome 3						95486	Burkholderia cenocepacia	1055524	H111	Cystic fibrosis-like disease	Moths	7137	Galleria mellonella (related: greater wax moth)				larva	Two-component regulatory system response regulator protein				increased virulence (hypervirulence)										no							Gene mutation
Record 3651	PHI:2729	Uniprot	B2SME5	Genbank	ACD59145	PXO99A	PdeK							347	Xanthomonas oryzae	360094	pv. oryzae strain PXO99A	Bacterial leaf blight	Monocots	4530	Oryza sativa (related: rice)	subsp. japonica			leaf	Two-component system PdeK/PdeR regulates c-di-GMP turnover				reduced virulence										no							Gene disruption; gene complementation
Record 9185	PHI:6979	Uniprot	A0A0F6B6Z9	Genbank	ACY90296	14028S	aer						PHI:6980; PHI:6981; PHI:6982; PHI:6983; PHI:6984; PHI:6985	28901	Salmonella enterica	90371	subsp. enterica serovar Typhimurium strain NCTC 12023	Salmonellosis	Primates	9606	Homo sapiens (related: human)	HeLa cells			epithelial cell	Methyl-accepting chemotaxis protein				reduced virulence										no							Gene deletion: full
Record 16718	PHI:10587	Uniprot	A0A518VKX7	Genbank	QHP58461	JR1.1	kduD							554	Pectobacterium carotovorum	1150613	subsp. carotovorum strain PccS1	Soft rot	Monocots	69721	Zantedeschia aethiopica (related: arum-lily)				petiole	2-Dehydro-3-deoxy-D-gluconate 5-dehydrogenase				unaffected pathogenicity										no							Gene deletion: full; gene complementation
[truncated: 236 more columns]

## Sheet: Table S8(Figure 6A &6C)
Detailed information of CARD-screen-results													Detailed information of the distribution of macromolecular secretion systems
GCA_ID	ARO:3003049	ARO:3000501	ARO:3003105	ARO:3000778	ARO:3000779	ARO:3000620	ARO:3000777	ARO:3003010	ARO:3001417	ARO:3001808			GCA_ID	T1SS_num	T2SS	T3SS	T4SS_F	T4SS_T	T4SS_G	T5aSS_num	T5bSS_num	T5cSS_num	T6SS	T4P	Flagellum
GCA_002849525.1.faa	50	50	50	50	50	50	0	100	100	100			GCA_002849525.1	20	1	1	0	0	0	3	4	2	1	1	1
GCA_023712645.1.faa	50	50	50	50	50	50	0	100	100	100			GCA_023712645.1	23	1	0	0	1	1	1	2	0	0	1	1
GCA_000372665.1.faa	50	50	50	50	50	50	100	0	100	100			GCA_000372665.1	22	1	0	0	1	1	1	3	0	0	1	1
GCA_018603815.1.faa	50	50	50	50	50	50	0	100	100	100			GCA_018603815.1	21	1	0	0	1	1	1	1	0	0	1	1
GCA_001699815.1.faa	0	50	50	50	50	50	0	0	100	100			GCA_001699815.1	20	1	0	1	1	0	2	2	0	0	1	1
GCA_014142445.1.faa	50	50	50	50	50	50	0	100	100	100			GCA_014142445.1	22	1	0	0	1	1	1	1	0	0	1	1
GCA_014142205.1.faa	50	50	50	50	50	50	0	100	100	100			GCA_014142205.1	23	1	0	0	1	1	1	1	0	0	1	1
GCA_014142265.1.faa	50	50	50	50	50	50	0	100	100	100			GCA_014142265.1	23	1	0	0	1	1	1	1	0	0	1	1
GCA_014142545.1.faa	50	50	50	50	50	50	0	100	100	100			GCA_014142545.1	23	1	0	0	1	1	1	1	0	0	1	1
GCA_014142505.1.faa	50	50	50	50	50	50	0	100	100	100			GCA_014142505.1	23	1	0	0	1	1	1	1	0	0	1	1
GCA_014142575.1.faa	50	50	50	50	50	50	0	100	100	100			GCA_014142575.1	22	1	0	0	1	1	1	1	0	0	1	1
GCA_014142755.1.faa	50	50	50	50	50	50	0	100	100	100			GCA_014142755.1	23	1	0	0	1	1	1	1	0	0	1	1
GCA_019642915.1.faa	50	50	50	50	50	50	0	100	100	100			GCA_019642915.1	23	1	0	0	1	1	1	1	0	0	1	1
GCA_019642995.1.faa	50	50	50	50	50	50	0	100	100	100			GCA_019642995.1	23	1	0	0	1	1	1	1	0	0	1	1
GCA_019642935.1.faa	50	50	50	50	50	50	0	100	100	100			GCA_019642935.1	23	1	0	0	1	1	1	1	0	0	1	1
GCA_019643105.1.faa	50	50	50	50	50	50	0	100	100	100			GCA_019643105.1	22	1	0	0	1	1	1	1	0	0	1	1
GCA_019643135.1.faa	50	50	50	50	50	50	0	100	100	100			GCA_019643135.1	23	1	0	0	1	1	1	1	0	0	1	1
GCA_019643195.1.faa	50	50	50	50	50	50	0	100	100	100			GCA_019643195.1	23	1	0	0	1	1	1	1	0	0	1	1
GCA_019643235.1.faa	50	50	50	50	50	50	0	100	100	100			GCA_019643235.1	22	1	0	0	1	1	1	1	0	0	1	1
GCA_014142725.1.faa	50	50	50	50	50	50	0	100	100	100			GCA_014142725.1	24	1	0	0	1	1	1	1	0	0	1	1
GCA_014142515.1.faa	50	50	50	50	50	50	0	100	100	100			GCA_014142515.1	23	1	0	0	1	1	1	1	0	0	1	1
GCA_019643215.1.faa	50	50	50	50	50	50	0	100	100	100			GCA_019643215.1	23	1	0	0	1	1	1	1	0	0	1	1
GCA_000165085.1.faa	50	50	50	50	50	50	0	100	100	100			GCA_000165085.1	21	1	0	1	1	0	0	2	0	1	1	1
GCA_900455835.1.faa	50	50	50	50	50	50	0	100	100	100			GCA_900455835.1	19	1	0	0	0	0	0	1	0	1	1	1
GCA_020341455.1.faa	50	50	50	50	50	50	0	100	100	100			GCA_020341455.1	20	1	0	0	1	0	0	1	0	1	1	1
GCA_016466415.2.faa	50	50	50	50	50	50	0	100	100	100			GCA_016466415.2	19	1	0	0	1	0	0	1	0	1	1	1
GCA_000743455.1.faa	50	50	50	50	50	50	0	100	100	100			GCA_000743455.1	19	1	0	0	0	0	0	1	0	1	1	1
GCA_013391365.1.faa	50	50	50	50	50	50	0	100	100	100			GCA_013391365.1	21	1	0	0	0	0	0	1	0	1	1	1
GCA_009668005.1.faa	50	50	50	50	50	50	0	100	100	0			GCA_009668005.1	24	1	1	0	1	0	0	1	0	1	1	1
GCA_001699795.1.faa	0	50	50	50	50	50	0	100	100	0			GCA_001699795.1	20	1	1	0	1	1	0	1	3	1	1	1
GCA_002516395.2.faa	50	50	50	50	50	50	0	100	100	100			GCA_002516395.2	21	1	0	0	1	1	0	1	0	1	1	1
GCA_013413505.1.faa	50	50	50	50	50	50	0	100	100	100			GCA_013413505.1	21	1	0	0	1	0	0	1	0	0	1	1
GCA_019642395.1.faa	50	50	50	50	50	50	0	100	100	100			GCA_019642395.1	24	1	0	0	1	0	0	1	0	1	1	1
GCA_014141845.1.faa	50	50	50	50	50	50	0	100	100	100			GCA_014141845.1	24	1	0	0	1	0	0	1	0	1	1	1
GCA_014142025.1.faa	50	50	50	50	50	50	0	100	100	100			GCA_014142025.1	23	1	0	0	1	0	0	1	0	1	1	1
GCA_014141915.1.faa	50	50	50	50	50	50	0	100	100	100			GCA_014141915.1	22	1	0	0	1	0	0	1	0	1	1	1
GCA_019642515.1.faa	50	50	50	50	50	50	0	100	100	100			GCA_019642515.1	22	1	0	0	1	0	0	1	0	1	1	1
GCA_019642675.1.faa	50	50	50	50	50	50	0	100	100	100			GCA_019642675.1	23	1	0	0	1	0	0	1	0	1	1	1
GCA_019641895.1.faa	50	50	50	50	50	50	0	100	100	100			GCA_019641895.1	25	1	0	1	1	0	0	1	0	1	1	1
GCA_019642335.1.faa	50	50	50	50	50	50	0	100	100	100			GCA_019642335.1	25	1	0	1	1	0	0	1	0	1	1	1
GCA_019641775.1.faa	50	50	50	50	50	50	0	100	100	100			GCA_019641775.1	25	1	0	1	1	0	0	1	0	1	1	1
GCA_014141555.1.faa	50	50	50	50	50	50	0	100	100	100			GCA_014141555.1	25	1	0	1	1	0	0	1	0	1	1	1
GCA_019641815.1.faa	50	50	50	50	50	50	0	100	100	100			GCA_019641815.1	25	1	0	1	1	0	0	1	0	1	1	1
GCA_014141585.1.faa	50	50	50	50	50	50	0	100	100	100			GCA_014141585.1	25	1	0	1	1	0	0	1	0	1	1	1
GCA_019642455.1.faa	50	50	50	50	50	50	0	100	100	100			GCA_019642455.1	25	1	0	1	1	0	0	1	0	1	1	1
GCA_014141745.1.faa	50	50	50	50	50	50	0	100	100	100			GCA_014141745.1	25	1	0	1	1	0	0	1	0	1	1	1
GCA_014141825.1.faa	50	50	50	50	50	50	0	100	100	100			GCA_014141825.1	25	1	0	1	1	0	0	1	0	1	1	1
GCA_014142125.1.faa	50	50	50	50	50	50	0	100	100	100			GCA_014142125.1	25	1	0	1	1	0	0	1	0	1	1	1
GCA_014142135.1.faa	50	50	50	50	50	50	0	100	100	100			GCA_014142135.1	25	1	0	1	1	0	0	1	0	1	1	1
GCA_014142165.1.faa	50	50	50	50	50	50	0	100	100	100			GCA_014142165.1	25	1	0	1	1	0	0	1	0	1	1	1
GCA_014142195.1.faa	50	50	50	50	50	50	0	100	100	100			GCA_014142195.1	25	1	0	1	1	0	0	1	0	1	1	1
GCA_019642735.1.faa	50	50	50	50	50	50	0	100	100	100			GCA_019642735.1	25	1	0	1	1	0	0	1	0	1	1	1
GCA_019642855.1.faa	50	50	50	50	50	50	0	100	100	100			GCA_019642855.1	25	1	0	1	1	0	0	1	0	1	1	1
GCA_019642775.1.faa	50	50	50	50	50	50	0	100	100	100			GCA_019642775.1	25	1	0	1	1	0	0	1	0	1	1	1
GCA_019642795.1.faa	50	50	50	50	50	50	0	100	100	100			GCA_019642795.1	25	1	0	1	1	0	0	1	0	1	1	1
GCA_019642175.1.faa	50	50	50	50	50	50	0	100	100	100			GCA_019642175.1	25	1	0	0	1	0	0	1	0	1	1	1
GCA_014141695.1.faa	50	50	50	50	50	50	0	100	100	100			GCA_014141695.1	25	1	0	0	1	0	0	1	0	1	1	1
GCA_014141735.1.faa	50	50	50	50	50	50	0	100	100	100			GCA_014141735.1	25	1	0	0	1	0	0	1	0	1	1	1
GCA_019642295.1.faa	50	50	50	50	50	50	0	100	100	100			GCA_019642295.1	25	1	0	0	1	0	0	1	0	1	1	1
GCA_014141805.1.faa	50	50	50	50	50	50	0	100	100	100			GCA_014141805.1	25	1	0	0	1	0	0	1	0	1	1	1
GCA_019642025.1.faa	50	50	50	50	50	50	0	100	100	100			GCA_019642025.1	25	1	0	0	1	0	0	1	0	1	1	1
GCA_014142695.1.faa	50	50	50	50	50	50	0	100	100	100			GCA_014142695.1	24	1	0	0	1	0	0	1	0	1	1	1
GCA_019642275.1.faa	50	50	50	50	50	50	0	100	100	100			GCA_019642275.1	24	1	0	0	1	0	0	1	0	1	1	1
GCA_019641795.1.faa	50	50	50	50	50	50	0	100	100	100			GCA_019641795.1	23	1	0	0	1	0	0	1	0	1	1	1
GCA_019641695.1.faa	50	50	50	50	50	50	0	100	100	100			GCA_019641695.1	24	1	0	0	1	0	0	1	0	1	1	1
GCA_014142655.1.faa	50	50	50	50	50	50	0	100	100	100			GCA_014142655.1	25	1	0	0	1	0	0	1	0	1	1	1
GCA_014142645.1.faa	50	50	50	50	50	50	0	100	100	100			GCA_014142645.1	23	1	0	0	1	0	0	1	0	1	1	1
GCA_014142405.1.faa	50	50	50	50	50	50	0	100	100	100			GCA_014142405.1	23	1	0	0	1	0	0	1	0	1	1	1
GCA_019643075.1.faa	50	50	50	50	50	50	0	100	100	100			GCA_019643075.1	23	1	0	0	1	0	0	1	0	1	1	1
GCA_014142625.1.faa	50	50	50	50	50	50	0	100	100	100			GCA_014142625.1	24	1	0	0	1	0	0	1	0	1	1	1
GCA_014142735.1.faa	50	50	50	50	50	50	0	100	100	100			GCA_014142735.1	24	1	0	0	1	0	0	1	0	1	1	1
GCA_019642805.1.faa	50	50	50	50	50	50	0	100	100	100			GCA_019642805.1	24	1	0	0	1	0	0	1	0	1	1	1
GCA_014142365.1.faa	50	50	50	50	50	50	0	100	100	100			GCA_014142365.1	24	1	0	0	1	0	0	1	0	1	1	1
GCA_019643015.1.faa	50	50	50	50	50	50	0	100	100	100			GCA_019643015.1	24	1	0	0	1	0	0	1	0	1	1	1
GCA_014142685.1.faa	50	50	50	50	50	50	0	100	100	100			GCA_014142685.1	25	1	0	0	1	0	0	1	0	1	1	1
GCA_019642555.1.faa	50	50	50	50	50	50	0	100	100	100			GCA_019642555.1	25	1	0	0	1	0	0	1	0	1	1	1
* The values represent the screen result (blast score ratio) of each pan genes in 76 strains. "0" : percentage of identical <50% or coverage <60%; "50" : percentage of identical >50% & percentage of identical <75% & coverage >60%; "0" : percentage of identical >75% & coverage >60%. All blast results with e-value cutoff < 1e-6.

## Sheet: Table S9 (Figure S1)
Screen and statistics results of core-and pan-genome of each Group after KEGG annotation
Gene Fucntion
Group3+Group4core (2229/3500 annotioned 63.7%)			Group3+Group4pan (3176/6780 annotioned 46.8%)			Group2core (3893/2429 annotioned 62.4%)			Group2pan (6643/2987 annotioned 45.0%)			Group5core (4097/2663 annotioned 65.1%)			Group5pan (5778/2917 annotioned 50.5%)
Enzymes	1015		Enzymes	1209		Enzymes	1064		Enzymes	1156		Enzymes	932		Enzymes	1155
Protein kinases	18		Protein kinases	23		Protein kinases	19		Protein kinases	19		Protein kinases	16		Protein kinases	22
Protein phosphatases and associated proteins	4		Protein phosphatases and associated proteins	4		Protein phosphatases and associated proteins	4		Protein phosphatases and associated proteins	4		Protein phosphatases and associated proteins	4		Protein phosphatases and associated proteins	4
Peptidases and inhibitors	50		Peptidases and inhibitors	62		Peptidases and inhibitors	54		Peptidases and inhibitors	56		Peptidases and inhibitors	51		Peptidases and inhibitors	56
Glycosyltransferases	8		Glycosyltransferases	9		Glycosyltransferases	8		Glycosyltransferases	9		Glycosyltransferases	4		Glycosyltransferases	8
Lipopolysaccharide biosynthesis proteins	21		Lipopolysaccharide biosynthesis proteins	23		Lipopolysaccharide biosynthesis proteins	21		Lipopolysaccharide biosynthesis proteins	23		Lipopolysaccharide biosynthesis proteins	22		Lipopolysaccharide biosynthesis proteins	22
Peptidoglycan biosynthesis and degradation proteins	27		Peptidoglycan biosynthesis and degradation proteins	28		Peptidoglycan biosynthesis and degradation proteins	27		Peptidoglycan biosynthesis and degradation proteins	27		Peptidoglycan biosynthesis and degradation proteins	27		Peptidoglycan biosynthesis and degradation proteins	28
Lipid biosynthesis proteins	18		Lipid biosynthesis proteins	19		Lipid biosynthesis proteins	18		Lipid biosynthesis proteins	19		Lipid biosynthesis proteins	18		Lipid biosynthesis proteins	19
Prenyltransferases	6		Prenyltransferases	7		Prenyltransferases	7		Prenyltransferases	7		Prenyltransferases	7		Prenyltransferases	7
Amino acid related enzymes	40		Amino acid related enzymes	43		Amino acid related enzymes	41		Amino acid related enzymes	41		Amino acid related enzymes	36		Amino acid related enzymes	41
Cytochrome P450	1		Cytochrome P450	1		Cytochrome P450	1		Cytochrome P450	1		Cytochrome P450	0		Cytochrome P450	1
Photosynthesis proteins	9		Photosynthesis proteins	9		Photosynthesis proteins	9		Photosynthesis proteins	9		Photosynthesis proteins	9		Photosynthesis proteins	9
Transcription factors	64		Transcription factors	82		Transcription factors	70		Transcription factors	82		Transcription factors	56		Transcription factors	79
Transcription machinery	21		Transcription machinery	21		Transcription machinery	20		Transcription machinery	22		Transcription machinery	20		Transcription machinery	22
Messenger RNA biogenesis	19		Messenger RNA biogenesis	20		Messenger RNA biogenesis	19		Messenger RNA biogenesis	20		Messenger RNA biogenesis	20		Messenger RNA biogenesis	20
Ribosome	54		Ribosome	54		Ribosome	54		Ribosome	54		Ribosome	54		Ribosome	54
Ribosome biogenesis	52		Ribosome biogenesis	54		Ribosome biogenesis	52		Ribosome biogenesis	53		Ribosome biogenesis	52		Ribosome biogenesis	53
Transfer RNA biogenesis	70		Transfer RNA biogenesis	71		Transfer RNA biogenesis	68		Transfer RNA biogenesis	71		Transfer RNA biogenesis	70		Transfer RNA biogenesis	71
Translation factors	13		Translation factors	15		Translation factors	15		Translation factors	15		Translation factors	13		Translation factors	15
Chaperones and folding catalysts	38		Chaperones and folding catalysts	44		Chaperones and folding catalysts	40		Chaperones and folding catalysts	40		Chaperones and folding catalysts	39		Chaperones and folding catalysts	41
Membrane trafficking	6		Membrane trafficking	7		Membrane trafficking	6		Membrane trafficking	6		Membrane trafficking	6		Membrane trafficking	6
DNA replication proteins	23		DNA replication proteins	27		DNA replication proteins	25		DNA replication proteins	27		DNA replication proteins	24		DNA replication proteins	25
Chromosome and associated proteins	45		Chromosome and associated proteins	48		Chromosome and associated proteins	45		Chromosome and associated proteins	47		Chromosome and associated proteins	45		Chromosome and associated proteins	47
DNA repair and recombination proteins	72		DNA repair and recombination proteins	84		DNA repair and recombination proteins	74		DNA repair and recombination proteins	85		DNA repair and recombination proteins	70		DNA repair and recombination proteins	80
Mitochondrial biogenesis	32		Mitochondrial biogenesis	38		Mitochondrial biogenesis	35		Mitochondrial biogenesis	37		Mitochondrial biogenesis	35		Mitochondrial biogenesis	36
Transporters	248		Transporters	314		Transporters	263		Transporters	290		Transporters	221		Transporters	291
Secretion system	81		Secretion system	134		Secretion system	74		Secretion system	116		Secretion system	64		Secretion system	117
Bacterial toxins	3		Bacterial toxins	4		Bacterial toxins	3		Bacterial toxins	4		Bacterial toxins	3		Bacterial toxins	3
Two-component system	41		Two-component system	46		Two-component system	41		Two-component system	41		Two-component system	32		Two-component system	46
Bacterial motility proteins	76		Bacterial motility proteins	85		Bacterial motility proteins	83		Bacterial motility proteins	83		Bacterial motility proteins	34		Bacterial motility proteins	83
Cytoskeleton proteins	8		Cytoskeleton proteins	9		Cytoskeleton proteins	8		Cytoskeleton proteins	9		Cytoskeleton proteins	8		Cytoskeleton proteins	9
Exosome	37		Exosome	41		Exosome	40		Exosome	40		Exosome	33		Exosome	40
Prokaryotic defense system	9		Prokaryotic defense system	27		Prokaryotic defense system	10		Prokaryotic defense system	30		Prokaryotic defense system	12		Prokaryotic defense system	26
Antimicrobial resistance genes	14		Antimicrobial resistance genes	21		Antimicrobial resistance genes	17		Antimicrobial resistance genes	19		Antimicrobial resistance genes	11		Antimicrobial resistance genes	18
Glycosylphosphatidylinositol (GPI)-anchored proteins	1		Glycosylphosphatidylinositol (GPI)-anchored proteins	3		Glycosylphosphatidylinositol (GPI)-anchored proteins	1		Glycosylphosphatidylinositol (GPI)-anchored proteins	1		Glycosylphosphatidylinositol (GPI)-anchored proteins	1		Glycosylphosphatidylinositol (GPI)-anchored proteins	1
Pathway
pathway			pathway			pathway			pathway			pathway			pathway			pathway			pathway
Global and overview	1610		Global and overview	1951		Global and overview	1551		Global and overview	1792		Global and overview	1626		Global and overview	1756		Global and overview	1444		Global and overview	1768
Carbohydrate metabolism	273		Carbohydrate metabolism	350		Carbohydrate metabolism	264		Carbohydrate metabolism	313		Carbohydrate metabolism	281		Carbohydrate metabolism	294		Carbohydrate metabolism	215		Carbohydrate metabolism	289
Energy metabolism	154		Energy metabolism	176		Energy metabolism	152		Energy metabolism	170		Energy metabolism	162		Energy metabolism	168		Energy metabolism	145		Energy metabolism	171
Lipid metabolism	4		Lipid metabolism	69		Lipid metabolism	44		Lipid metabolism	60		Lipid metabolism	60		Lipid metabolism	60		Lipid metabolism	54		Lipid metabolism	58
Nucleotide metabolism	55		Nucleotide metabolism	102		Nucleotide metabolism	80		Nucleotide metabolism	90		Nucleotide metabolism	84		Nucleotide metabolism	89		Nucleotide metabolism	81		Nucleotide metabolism	88
Amino acid metabolism	250		Amino acid metabolism	312		Amino acid metabolism	235		Amino acid metabolism	285		Amino acid metabolism	253		Amino acid metabolism	266		Amino acid metabolism	215		Amino acid metabolism	261
Metabolism of other amino acids	51		Metabolism of other amino acids	64		Metabolism of other amino acids	54		Metabolism of other amino acids	56		Metabolism of other amino acids	56		Metabolism of other amino acids	55		Metabolism of other amino acids	41		Metabolism of other amino acids	55
Glycan biosynthesis and metabolism	56		Glycan biosynthesis and metabolism	77		Glycan biosynthesis and metabolism	58		Glycan biosynthesis and metabolism	71		Glycan biosynthesis and metabolism	59		Glycan biosynthesis and metabolism	64		Glycan biosynthesis and metabolism	53		Glycan biosynthesis and metabolism	64
Metabolism of cofactors and vitamins	145		Metabolism of cofactors and vitamins	165		Metabolism of cofactors and vitamins	144		Metabolism of cofactors and vitamins	151		Metabolism of cofactors and vitamins	149		Metabolism of cofactors and vitamins	154		Metabolism of cofactors and vitamins	139		Metabolism of cofactors and vitamins	150
Metabolism of terpenoids and polyketides	27		Metabolism of terpenoids and polyketides	39		Metabolism of terpenoids and polyketides	33		Metabolism of terpenoids and polyketides	35		Metabolism of terpenoids and polyketides	34		Metabolism of terpenoids and polyketides	35		Metabolism of terpenoids and polyketides	31		Metabolism of terpenoids and polyketides	33
Biosynthesis of other secondary metabolites	41		Biosynthesis of other secondary metabolites	53		Biosynthesis of other secondary metabolites	38		Biosynthesis of other secondary metabolites	49		Biosynthesis of other secondary metabolites	41		Biosynthesis of other secondary metabolites	42		Biosynthesis of other secondary metabolites	35		Biosynthesis of other secondary metabolites	40
Xenobiotics biodegradation and metabolism	99		Xenobiotics biodegradation and metabolism	139		Xenobiotics biodegradation and metabolism	89		Xenobiotics biodegradation and metabolism	132		Xenobiotics biodegradation and metabolism	97		Xenobiotics biodegradation and metabolism	150		Xenobiotics biodegradation and metabolism	87		Xenobiotics biodegradation and metabolism	171
Transcription	4		Transcription	5		Transcription	4		Transcription	4		Transcription	4		Transcription	4		Transcription	4		Transcription	4
Translation	81		Translation	74		Translation	82		Translation	82		Translation	82		Translation	82		Translation	82		Translation	82
Folding, sorting and degradation	43		Folding, sorting and degradation	46		Folding, sorting and degradation	41		Folding, sorting and degradation	44		Folding, sorting and degradation	42		Folding, sorting and degradation	53		Folding, sorting and degradation	43		Folding, sorting and degradation	43
Replication and repair	70		Replication and repair	75		Replication and repair	63		Replication and repair	71		Replication and repair	64		Replication and repair	71		Replication and repair	69		Replication and repair	70
Membrane transport	137		Membrane transport	185		Membrane transport	132		Membrane transport	171		Membrane transport	133		Membrane transport	151		Membrane transport	124		Membrane transport	148
Signal transduction	109		Signal transduction	147		Signal transduction	113		Signal transduction	128		Signal transduction	109		Signal transduction	117		Signal transduction	83		Signal transduction	125
Transport and catabolism	8		Transport and catabolism	14		Transport and catabolism	8		Transport and catabolism	9		Transport and catabolism	7		Transport and catabolism	9		Transport and catabolism	6		Transport and catabolism	8
Cell growth and death	22		Cell growth and death	22		Cell growth and death	21		Cell growth and death	24		Cell growth and death	22		Cell growth and death	24		Cell growth and death	20		Cell growth and death	23
Cellular community - prokaryotes	105		Cellular community - prokaryotes	133		Cellular community - prokaryotes	108		Cellular community - prokaryotes	132		Cellular community - prokaryotes	96		Cellular community - prokaryotes	116		Cellular community - prokaryotes	81		Cellular community - prokaryotes	124
Cell motility	56		Cell motility	57		Cell motility	55		Cell motility	57		Cell motility	57		Cell motility	56		Cell motility	6		Cell motility	56
Environmental adaptation	12		Environmental adaptation	13		Environmental adaptation	12		Environmental adaptation	12		Environmental adaptation	12		Environmental adaptation	12		Environmental adaptation	11		Environmental adaptation	12
Infectious disease: bacterial	25		Infectious disease: bacterial	30		Infectious disease: bacterial	33		Infectious disease: bacterial	30		Infectious disease: bacterial	25		Infectious disease: bacterial	30		Infectious disease: bacterial	22		Infectious disease: bacterial	27
Drug resistance: antimicrobial	28		Drug resistance: antimicrobial	33		Drug resistance: antimicrobial	15		Drug resistance: antimicrobial	28		Drug resistance: antimicrobial	28		Drug resistance: antimicrobial	28		Drug resistance: antimicrobial	25		Drug resistance: antimicrobial	28
Drug resistance: antineoplastic	7		Drug resistance: antineoplastic	7		Drug resistance: antineoplastic	7		Drug resistance: antineoplastic	7		Drug resistance: antineoplastic	7		Drug resistance: antineoplastic	7		Drug resistance: antineoplastic	7		Drug resistance: antineoplastic	7
